# Supplementary material for: Transforming Ti3C2Tx MXene’s intrinsic hydrophilicity into superhydrophobicity for efficient photothermal membrane desalination
Source: Nat Commun. 2022 Jun 8;13:3315. doi: 10.1038/s41467-022-31028-6 (PMC9177613; doi:10.1038/s41467-022-31028-6)
Supplement: Supplementary file 2 — Source Data file [file 41467_2022_31028_MOESM2_ESM.xlsx]

## Sheet: Figure 2g
Figure 2g
		Ti	F	O	Si	C
	Distance (nm)	Counts (a.u.)	Counts (a.u.)	Counts (a.u.)	Counts (a.u.)	Counts (a.u.)
	0	0	0	0	0	0
	2.33304	0	0.03655	0	0	0
	4.66608	0	0.02193	0	0	0
	6.99913	0	0.01566	0	0	0
	9.33217	0	0.01218	0	0	0
	11.6652	0	0.00997	0	0	0
	13.9983	0.00545	0.00843	0	0	0
	16.3313	0.02913	0.00763	0.000316232	0	0
	18.6643	0.0339	0.02468	0.02041	0.01243	0
	20.9974	0.03033	0.03955	0.03883	0.03451	0.00442
	23.3304	0.0344	0.04533	0.04467	0.05239	0.0253
	25.6635	0.03565	0.07785	0.07192	0.0767	0.05261
	27.9965	0.0328	0.12393	0.11662	0.09927	0.07555
	30.3296	0.03513	0.17321	0.17308	0.11578	0.10582
	32.6626	0.04516	0.19615	0.189	0.12419	0.11896
	34.9956	0.0495	0.20677	0.18915	0.12779	0.13393
	37.3287	0.05611	0.21088	0.19381	0.12802	0.13928
	39.6617	0.06132	0.22545	0.20924	0.13027	0.16463
	41.9948	0.06614	0.25014	0.22547	0.13564	0.18503
	44.3278	0.06951	0.27483	0.23911	0.15165	0.22965
	46.6609	0.0726	0.2925	0.25136	0.16939	0.27539
	48.9939	0.07297	0.30391	0.26972	0.18739	0.32496
	51.3269	0.07297	0.32026	0.29351	0.20251	0.39548
	53.66	0.07297	0.3382	0.3227	0.20824	0.43747
	55.993	0.07405	0.36767	0.35751	0.23354	0.47613
	58.3261	0.07786	0.40239	0.39158	0.26288	0.51552
	60.6591	0.08253	0.43225	0.42534	0.28444	0.55535
	62.9922	0.08784	0.46743	0.46981	0.29601	0.58286
	65.3252	0.09443	0.51967	0.50272	0.29655	0.61085
	67.6582	0.1032	0.55962	0.532	0.30002	0.64857
	69.9913	0.10923	0.58847	0.56931	0.30375	0.68694
	72.3243	0.11996	0.62375	0.60932	0.3156	0.72783
	74.6574	0.12826	0.67368	0.64663	0.3302	0.76091
	76.9904	0.14044	0.72622	0.69201	0.33994	0.78693
	79.3234	0.15054	0.78233	0.73899	0.35441	0.81151
	81.6565	0.1565	0.83056	0.77927	0.36692	0.84077
	83.9895	0.16173	0.86563	0.81266	0.3751	0.8821
	86.3226	0.16574	0.89386	0.83818	0.38855	0.91964
	88.6556	0.17351	0.91011	0.85446	0.40414	0.95292
	90.9887	0.18682	0.91881	0.86262	0.41623	0.99179
	93.3217	0.20111	0.92135	0.85987	0.42591	1.04312
	95.6548	0.2124	0.92525	0.85807	0.44722	1.0998
	97.9878	0.22225	0.94683	0.87778	0.47158	1.14333
	100.321	0.2261	0.98719	0.90332	0.49806	1.18007
	102.654	0.22586	1.01539	0.93299	0.52289	1.22299
	104.987	0.22375	1.02695	0.97356	0.53573	1.2653
	107.32	0.22538	1.05563	1.01143	0.53388	1.29677
	109.653	0.22903	1.09782	1.04841	0.53486	1.31801
	111.986	0.23453	1.14788	1.09152	0.54918	1.34606
	114.319	0.23371	1.19643	1.13607	0.57219	1.37755
	116.652	0.2358	1.24007	1.17665	0.59979	1.40506
	118.985	0.24349	1.28461	1.20637	0.60751	1.41578
	121.318	0.25589	1.32921	1.23466	0.61758	1.42989
	123.651	0.26835	1.37151	1.26039	0.64563	1.45032
	125.984	0.28484	1.40068	1.28942	0.69706	1.47992
	128.317	0.30024	1.41753	1.31873	0.76103	1.50853
	130.65	0.31546	1.43941	1.34491	0.81861	1.52534
	132.983	0.33168	1.47184	1.38826	0.87124	1.54196
	135.316	0.35214	1.49956	1.44134	0.9095	1.55119
	137.649	0.37345	1.52515	1.48358	0.9316	1.55599
	139.983	0.38864	1.55902	1.5082	0.9496	1.56099
	142.316	0.39575	1.57323	1.53608	0.96687	1.56121
	144.649	0.40325	1.59463	1.56698	0.9944	1.56241
	146.982	0.41073	1.62787	1.60582	1.03227	1.57359
	149.315	0.40809	1.66732	1.6422	1.06236	1.58281
	151.648	0.41133	1.70855	1.66675	1.08276	1.59448
	153.981	0.41272	1.72899	1.69923	1.10025	1.59986
	156.314	0.42134	1.75909	1.73241	1.12832	1.5982
	158.647	0.44678	1.80093	1.76504	1.15939	1.59277
	160.98	0.4737	1.8404	1.80739	1.18636	1.58991
	163.313	0.49632	1.8698	1.82206	1.20757	1.58905
	165.646	0.51249	1.87676	1.82894	1.22397	1.59088
	167.979	0.51751	1.88399	1.84675	1.24535	1.60739
	170.312	0.52061	1.87907	1.87954	1.27433	1.62483
	172.645	0.53141	1.87983	1.8986	1.29924	1.62794
	174.978	0.54818	1.885	1.90032	1.30604	1.63268
	177.311	0.56971	1.88612	1.90245	1.30297	1.64342
	179.644	0.58543	1.8902	1.91862	1.29497	1.66608
	181.977	0.6044	1.90308	1.93763	1.28457	1.69047
	184.31	0.61571	1.89942	1.95692	1.26821	1.70528
	186.643	0.62984	1.8897	1.97884	1.2416	1.71679
	188.976	0.645	1.88205	1.99586	1.21691	1.71628
	191.31	0.6664	1.86849	2.00645	1.20832	1.71282
	193.643	0.6872	1.86582	2.01746	1.20529	1.71572
	195.976	0.70745	1.87149	2.03218	1.19392	1.7142
	198.309	0.72736	1.87497	2.03892	1.18355	1.6975
	200.642	0.75164	1.85909	2.0479	1.19869	1.6745
	202.975	0.77519	1.85108	2.04865	1.21174	1.67162
	205.308	0.79812	1.85388	2.03862	1.21508	1.67899
	207.641	0.81566	1.84181	2.02452	1.21132	1.67251
	209.974	0.82482	1.81321	2.00837	1.19046	1.6598
	212.307	0.82803	1.78006	1.99261	1.16654	1.66123
	214.64	0.834	1.75236	1.97187	1.13538	1.67144
	216.973	0.84749	1.74694	1.959	1.11568	1.6748
	219.306	0.87244	1.74635	1.95921	1.09186	1.68047
	221.639	0.89384	1.74295	1.96579	1.05242	1.67878
	223.972	0.90703	1.73649	2.006	1.01807	1.68324
	226.305	0.92282	1.74065	2.03755	1.00057	1.68344
	228.638	0.93805	1.76586	2.03147	0.98765	1.67994
	230.971	0.95413	1.77784	2.03095	0.97758	1.67462
	233.304	0.95987	1.77229	2.02724	0.96549	1.66685
	235.637	0.94818	1.75318	2.02037	0.95752	1.66557
	237.97	0.9377	1.73006	2.0104	0.94413	1.67538
	240.303	0.93229	1.71289	1.99338	0.92196	1.7013
	242.636	0.92911	1.69738	1.98427	0.91226	1.72608
	244.97	0.93949	1.65681	1.97608	0.91116	1.74204
	247.303	0.95298	1.62326	1.95479	0.90685	1.74405
	249.636	0.97016	1.60721	1.92529	0.90488	1.73737
	251.969	0.98195	1.59549	1.88601	0.8948	1.72715
	254.302	0.98064	1.5835	1.84522	0.86423	1.7201
	256.635	0.99508	1.56334	1.80204	0.82696	1.70609
	258.968	1.01122	1.51563	1.75938	0.78688	1.68998
	261.301	1.04154	1.4544	1.71999	0.75188	1.67696
	263.634	1.06421	1.40755	1.69447	0.70815	1.66993
	265.967	1.0709	1.36352	1.67462	0.66813	1.66076
	268.3	1.07078	1.33199	1.64622	0.62733	1.64192
	270.633	1.06639	1.31424	1.61083	0.58842	1.61593
	272.966	1.05289	1.30551	1.57627	0.55775	1.58858
	275.299	1.03365	1.29686	1.5427	0.53617	1.55688
	277.632	1.01282	1.27468	1.51634	0.53011	1.52675
	279.965	1.01104	1.25354	1.48948	0.51621	1.49343
	282.298	1.00159	1.22037	1.4666	0.49357	1.45319
	284.631	0.99229	1.18165	1.44206	0.47223	1.41171
	286.964	0.99104	1.13323	1.41418	0.45165	1.37597
	289.297	0.99507	1.07569	1.37581	0.42256	1.34835
	291.63	0.99536	1.02119	1.30446	0.3957	1.32416
	293.963	0.98898	0.98734	1.23428	0.37029	1.31009
	296.296	0.98688	0.96385	1.19541	0.34253	1.30095
	298.63	0.98629	0.94091	1.17834	0.31236	1.28567
	300.962	0.99046	0.91816	1.17954	0.29589	1.26768
	303.296	0.98745	0.89959	1.17704	0.28912	1.24776
	305.629	0.97703	0.88109	1.15475	0.28241	1.22583
	307.962	0.97345	0.86069	1.1301	0.27312	1.19627
	310.295	0.98263	0.84081	1.1144	0.26153	1.16026
	312.628	1.00917	0.81981	1.10956	0.24464	1.12676
	314.961	1.03617	0.79947	1.10447	0.22126	1.09942
	317.294	1.0449	0.79143	1.10112	0.20091	1.06743
	319.627	1.05181	0.78678	1.1001	0.18596	1.02063
	321.96	1.04947	0.79254	1.10271	0.18142	1.01045
	324.293	1.0466	0.81036	1.10242	0.18421	1.0081
	326.626	1.03814	0.81569	1.11074	0.17458	0.995
	328.959	1.03269	0.8041	1.11779	0.16969	0.96276
	331.292	1.03248	0.78667	1.10825	0.17129	0.89594
	333.625	1.00676	0.76933	1.08492	0.16896	0.84899
	335.958	0.9897	0.74807	1.05281	0.1675	0.83294
	338.291	1.00291	0.71945	1.06313	0.15565	0.79258
	340.624	1.03892	0.71166	1.06754	0.15608	0.74499
	342.957	1.0473	0.72089	1.04719	0.17095	0.69558
	345.29	1.06662	0.73597	1.03352	0.18178	0.68507
	347.623	1.08201	0.75739	1.046	0.19142	0.68519
	349.956	1.0946	0.78756	1.08776	0.1904	0.7151
	352.289	1.07065	0.78009	1.06343	0.18847	0.73629
	354.623	1.0768	0.80376	1.11716	0.17515	0.76203
	356.955	1.14508	0.83226	1.13173	0.18712	0.71467
	359.289	1.09568	0.78691	1.08427	0.19685	0.62421
	361.622	0.98578	0.75496	1.08194	0.14906	0.56721
	363.955	1.01591	0.84181	1.14778	0.15108	0.52507
	366.288	1.10709	0.77322	0.99281	0.22443	0.44708

## Sheet: Figure 2h
Figure 2h
	PM-PVDF		PDMS-PVDF		C-PVDF
	2 Theta (degree)	Intensity (a.u.)	2 Theta (degree)	Intensity (a.u.)	2 Theta (degree)	Intensity (a.u.)
	1.04	1565	1.04	772.4	1.04	-95.8
	1.06	1433.2	1.06	680.7	1.06	-254.5
	1.08	1301.4	1.08	588.9	1.08	-413.3
	1.1	1193.8	1.1	502.8	1.1	-539.8
	1.12	1109.3	1.12	422	1.12	-635.4
	1.14	1024.7	1.14	341.3	1.14	-731
	1.16	969.2	1.16	302.3	1.16	-794.9
	1.18	917.4	1.18	268.8	1.18	-854.7
	1.2	874.3	1.2	233.5	1.2	-908.5
	1.22	856	1.22	192.7	1.22	-945
	1.24	837.7	1.24	152	1.24	-981.6
	1.26	812	1.26	95.1	1.26	-1019.3
	1.28	781.9	1.28	28.8	1.28	-1057.8
	1.3	751.9	1.3	-36.8	1.3	-1096.2
	1.32	735.1	1.32	-7.9	1.32	-1120.2
	1.34	718.4	1.34	21.1	1.34	-1144.1
	1.36	694.2	1.36	27.4	1.36	-1170
	1.38	658.1	1.38	-3.1	1.38	-1199
	1.4	621.9	1.4	-33.5	1.4	-1227.9
	1.42	607	1.42	-63.4	1.42	-1243.6
	1.44	599	1.44	-93.1	1.44	-1255
	1.46	587.8	1.46	-116.3	1.46	-1266.7
	1.48	555	1.48	-95.4	1.48	-1280
	1.5	522.3	1.5	-74.4	1.5	-1293.4
	1.52	501.6	1.52	-78	1.52	-1306.3
	1.54	492.8	1.54	-105.8	1.54	-1318.9
	1.56	484.1	1.56	-133.6	1.56	-1331.4
	1.58	470.7	1.58	-152.7	1.58	-1346
	1.6	456.6	1.6	-170.6	1.6	-1360.9
	1.62	446	1.62	-187	1.62	-1375.8
	1.64	446	1.64	-198.8	1.64	-1391
	1.66	446	1.66	-210.6	1.66	-1406.3
	1.68	446	1.68	-221.4	1.68	-1412.2
	1.7	446	1.7	-231.7	1.7	-1412.6
	1.72	446	1.72	-242	1.72	-1413
	1.74	425.9	1.74	-239	1.74	-1422.1
	1.76	405.7	1.76	-235.9	1.76	-1431.3
	1.78	393.3	1.78	-245.8	1.78	-1438.1
	1.8	394	1.8	-277.4	1.8	-1441.2
	1.82	394.8	1.82	-309	1.82	-1444.2
	1.84	404.4	1.84	-311.6	1.84	-1468.3
	1.86	416.9	1.86	-304.4	1.86	-1499.5
	1.88	426.7	1.88	-299.5	1.88	-1525.6
	1.9	416.1	1.9	-311.6	1.9	-1514.2
	1.92	405.4	1.92	-323.8	1.92	-1502.8
	1.94	402.8	1.94	-340.9	1.94	-1505.1
	1.96	408.5	1.96	-363	1.96	-1521.5
	1.98	414.2	1.98	-385.1	1.98	-1537.8
	2	404.1	2	-388	2	-1545.3
	2.02	391.5	2.02	-388	2.02	-1551.4
	2.04	381.7	2.04	-386.4	2.04	-1554.1
	2.06	380.6	2.06	-380	2.06	-1546.1
	2.08	379.4	2.08	-373.5	2.08	-1538.1
	2.1	370.8	2.1	-375	2.1	-1536.6
	2.12	357.5	2.12	-381.5	2.12	-1539.3
	2.14	344.1	2.14	-387.9	2.14	-1542
	2.16	341.7	2.16	-404.2	2.16	-1552.2
	2.18	339.5	2.18	-420.6	2.18	-1562.5
	2.2	336.8	2.2	-432.5	2.2	-1570.8
	2.22	333.3	2.22	-436.7	2.22	-1575.8
	2.24	329.9	2.24	-440.9	2.24	-1580.7
	2.26	329	2.26	-428	2.26	-1578.9
	2.28	329	2.28	-408.9	2.28	-1574.7
	2.3	329.3	2.3	-394.4	2.3	-1572.3
	2.32	332	2.32	-416.1	2.32	-1584.1
	2.34	334.6	2.34	-437.8	2.34	-1595.9
	2.36	335.6	2.36	-449.4	2.36	-1602.4
	2.38	334.9	2.38	-450.1	2.38	-1603.1
	2.4	334.1	2.4	-450.9	2.4	-1603.9
	2.42	325.5	2.42	-458.5	2.42	-1604.3
	2.44	315.6	2.44	-467.3	2.44	-1604.7
	2.46	308.7	2.46	-478.8	2.46	-1602.1
	2.48	311.8	2.48	-499.4	2.48	-1589.5
	2.5	314.8	2.5	-519.9	2.5	-1576.9
	2.52	330.3	2.52	-518.5	2.52	-1572.2
	2.54	353.9	2.54	-502.9	2.54	-1572.6
	2.56	377.6	2.56	-487.3	2.56	-1573
	2.58	352.6	2.58	-506.4	2.58	-1584.6
	2.6	326.7	2.6	-526.2	2.6	-1596.4
	2.62	316.4	2.62	-533.5	2.62	-1606.8
	2.64	334.3	2.64	-517.8	2.64	-1614.8
	2.66	352.2	2.66	-502.2	2.66	-1622.8
	2.68	356.2	2.68	-495.8	2.68	-1611.4
	2.7	355	2.7	-492.7	2.7	-1592.7
	2.72	352.3	2.72	-492.8	2.72	-1576.9
	2.74	335.9	2.74	-519.8	2.74	-1586.1
	2.76	319.6	2.76	-546.9	2.76	-1595.2
	2.78	323.2	2.78	-558.3	2.78	-1601.1
	2.8	348.7	2.8	-552.6	2.8	-1603.4
	2.82	374.2	2.82	-546.9	2.82	-1605.7
	2.84	369.6	2.84	-552.5	2.84	-1596.9
	2.86	359.7	2.86	-560.1	2.86	-1586.3
	2.88	353.1	2.88	-562.1	2.88	-1580.4
	2.9	358.1	2.9	-544.5	2.9	-1591.1
	2.92	363	2.92	-527	2.92	-1601.7
	2.94	360.7	2.94	-524.8	2.94	-1600.8
	2.96	353.4	2.96	-532.8	2.96	-1592
	2.98	346.2	2.98	-540.8	2.98	-1583.2
	3	351.2	3	-544.7	3	-1590
	3.02	356.5	3.02	-548.5	3.02	-1597.3
	3.04	366.3	3.04	-556	3.04	-1599.8
	3.06	384.6	3.06	-570.5	3.06	-1593.3
	3.08	402.9	3.08	-585	3.08	-1586.8
	3.1	394.6	3.1	-589	3.1	-1590.2
	3.12	375.9	3.12	-589	3.12	-1597.5
	3.14	359	3.14	-589.1	3.14	-1603
	3.16	359.4	3.16	-589.8	3.16	-1591.9
	3.18	359.8	3.18	-590.6	3.18	-1580.9
	3.2	364.1	3.2	-588.3	3.2	-1572.7
	3.22	372.9	3.22	-582.6	3.22	-1567.7
	3.24	381.6	3.24	-576.9	3.24	-1562.8
	3.26	373.7	3.26	-573.8	3.26	-1571.3
	3.28	362.7	3.28	-571.1	3.28	-1582.3
	3.3	352.8	3.3	-573.9	3.3	-1590.4
	3.32	347.1	3.32	-596.3	3.32	-1587.8
	3.34	341.3	3.34	-618.8	3.34	-1585.1
	3.36	347.5	3.36	-618.8	3.36	-1587.8
	3.38	362	3.38	-603.2	3.38	-1594.3
	3.4	376.5	3.4	-587.6	3.4	-1600.8
	3.42	395.4	3.42	-586.3	3.42	-1591.1
	3.44	414.4	3.44	-585.5	3.44	-1580.8
	3.46	420.3	3.46	-588.6	3.46	-1575.2
	3.48	400.5	3.48	-599.3	3.48	-1578.6
	3.5	380.7	3.5	-609.9	3.5	-1582
	3.52	379.3	3.52	-622.5	3.52	-1581.1
	3.54	385.4	3.54	-635.8	3.54	-1578.4
	3.56	390.8	3.56	-647.4	3.56	-1576.7
	3.58	388.1	3.58	-640.1	3.58	-1585.1
	3.6	385.4	3.6	-632.9	3.6	-1593.5
	3.62	382.6	3.62	-634.4	3.62	-1590.6
	3.64	379.6	3.64	-646.2	3.64	-1574.6
	3.66	376.5	3.66	-658	3.66	-1558.7
	3.68	388.7	3.68	-660.3	3.68	-1566.8
	3.7	403.9	3.7	-660.7	3.7	-1579.7
	3.72	417.9	3.72	-659.7	3.72	-1590.1
	3.74	427	3.74	-653.6	3.74	-1590.5
	3.76	436.2	3.76	-647.5	3.76	-1590.8
	3.78	435.6	3.78	-646.8	3.78	-1589
	3.8	428	3.8	-649.8	3.8	-1585.6
	3.82	420.3	3.82	-652.9	3.82	-1582.2
	3.84	411.6	3.84	-653.7	3.84	-1581.6
	3.86	402.9	3.86	-654.5	3.86	-1581.3
	3.88	398.1	3.88	-654.7	3.88	-1577.2
	3.9	401.6	3.9	-654	3.9	-1565.8
	3.92	405	3.92	-653.2	3.92	-1554.4
	3.94	410	3.94	-654.9	3.94	-1556.1
	3.96	415.7	3.96	-657.5	3.96	-1563.3
	3.98	422.4	3.98	-660.6	3.98	-1569.1
	4	440.7	4	-668.2	4	-1556.9
	4.02	459	4.02	-675.8	4.02	-1544.7
	4.04	468.5	4.04	-679.1	4.04	-1547.6
	4.06	467.3	4.06	-677.2	4.06	-1569
	4.08	466.2	4.08	-675.3	4.08	-1590.3
	4.1	458.5	4.1	-677.8	4.1	-1591.2
	4.12	449.3	4.12	-681.3	4.12	-1587.7
	4.14	442.1	4.14	-681.3	4.14	-1584.7
	4.16	442.5	4.16	-668	4.16	-1583.2
	4.18	442.8	4.18	-654.7	4.18	-1581.6
	4.2	448.5	4.2	-648.6	4.2	-1579.9
	4.22	458	4.22	-647.8	4.22	-1578
	4.24	467.5	4.24	-647	4.24	-1576.1
	4.26	474.1	4.26	-645.6	4.26	-1574.2
	4.28	480.6	4.28	-644	4.28	-1572.3
	4.3	484.8	4.3	-647.8	4.3	-1572.7
	4.32	484	4.32	-662.6	4.32	-1578
	4.34	483.2	4.34	-677.5	4.34	-1583.4
	4.36	487	4.36	-675.4	4.36	-1577.3
	4.38	492.7	4.38	-665.9	4.38	-1566.3
	4.4	498.7	4.4	-657.5	4.4	-1555.9
	4.42	508.6	4.42	-664.3	4.42	-1554.4
	4.44	518.5	4.44	-671.2	4.44	-1552.8
	4.46	521.5	4.46	-672.5	4.46	-1554
	4.48	515.8	4.48	-666.8	4.48	-1558.6
	4.5	510	4.5	-661	4.5	-1563.2
	4.52	510.9	4.52	-669.6	4.52	-1564
	4.54	513.2	4.54	-681.5	4.54	-1564
	4.56	522.7	4.56	-690.8	4.56	-1563.9
	4.58	563.1	4.58	-689.6	4.58	-1563.1
	4.6	603.4	4.6	-688.5	4.6	-1562.3
	4.62	607.7	4.62	-686.3	4.62	-1559.8
	4.64	584	4.64	-683.2	4.64	-1556
	4.66	560.4	4.66	-680.2	4.66	-1552.2
	4.68	586.9	4.68	-681.4	4.68	-1542.7
	4.7	616.6	4.7	-683	4.7	-1532.8
	4.72	639.5	4.72	-685.3	4.72	-1532
	4.74	647.5	4.74	-689.5	4.74	-1551
	4.76	655.5	4.76	-693.7	4.76	-1570
	4.78	664.8	4.78	-696.3	4.78	-1571.3
	4.8	674.7	4.8	-698.2	4.8	-1564.4
	4.82	684.8	4.82	-700.1	4.82	-1558
	4.84	698.1	4.84	-702.4	4.84	-1558
	4.86	711.5	4.86	-704.7	4.86	-1558
	4.88	731.3	4.88	-709.1	4.88	-1557.7
	4.9	759.4	4.9	-716.4	4.9	-1556.9
	4.92	787.6	4.92	-723.6	4.92	-1556.1
	4.94	809	4.94	-723.2	4.94	-1561.2
	4.96	828.8	4.96	-720.9	4.96	-1567.7
	4.98	847.4	4.98	-718.2	4.98	-1571.1
	5	860.3	5	-714	5	-1560.8
	5.02	873.3	5.02	-709.9	5.02	-1550.6
	5.04	893.4	5.04	-706.1	5.04	-1545.8
	5.06	919.3	5.06	-702.7	5.06	-1545.4
	5.08	945.2	5.08	-699.2	5.08	-1545
	5.1	977.5	5.1	-707.5	5.1	-1556
	5.12	1010.2	5.12	-716.6	5.12	-1567.8
	5.14	1045.3	5.14	-720.1	5.14	-1574.4
	5.16	1085.7	5.16	-710.6	5.16	-1569
	5.18	1126	5.18	-701.1	5.18	-1563.7
	5.2	1194.6	5.2	-698.8	5.2	-1554.8
	5.22	1276.4	5.22	-699.9	5.22	-1544.1
	5.24	1355.7	5.24	-700.8	5.24	-1534.4
	5.26	1388.1	5.26	-697.4	5.26	-1541.2
	5.28	1420.4	5.28	-694	5.28	-1548.1
	5.3	1476.7	5.3	-689.1	5.3	-1549.4
	5.32	1565	5.32	-682.2	5.32	-1543.3
	5.34	1653.4	5.34	-675.4	5.34	-1537.2
	5.36	1685.3	5.36	-685	5.36	-1530.2
	5.38	1703.2	5.38	-698.7	5.38	-1523
	5.4	1738.9	5.4	-709.9	5.4	-1517.9
	5.42	1858.9	5.42	-709.6	5.42	-1523.3
	5.44	1978.8	5.44	-709.2	5.44	-1528.6
	5.46	2066.4	5.46	-709.2	5.46	-1531.6
	5.48	2127.3	5.48	-709.6	5.48	-1532.8
	5.5	2188.3	5.5	-710	5.5	-1533.9
	5.52	2263.6	5.52	-706.8	5.52	-1527.7
	5.54	2340.1	5.54	-703.4	5.54	-1520.8
	5.56	2416.4	5.56	-701.7	5.56	-1516.5
	5.58	2492.2	5.58	-704	5.58	-1518
	5.6	2568	5.6	-706.2	5.6	-1519.5
	5.62	2618.8	5.62	-710.1	5.62	-1518.5
	5.64	2657.2	5.64	-714.6	5.64	-1516.2
	5.66	2695.8	5.66	-719.4	5.66	-1514.2
	5.68	2737.7	5.68	-727.7	5.68	-1518.8
	5.7	2779.6	5.7	-736.1	5.7	-1523.3
	5.72	2809.6	5.72	-735.7	5.72	-1520.1
	5.74	2822.9	5.74	-723.2	5.74	-1506
	5.76	2836.2	5.76	-710.6	5.76	-1491.9
	5.78	2842.3	5.78	-706.5	5.78	-1502.9
	5.8	2846.5	5.8	-704.6	5.8	-1520.4
	5.82	2842.6	5.82	-705.1	5.82	-1532.9
	5.84	2798.1	5.84	-717.7	5.84	-1520.3
	5.86	2753.5	5.86	-730.2	5.86	-1507.8
	5.88	2676.3	5.88	-733.1	5.88	-1509.6
	5.9	2571.2	5.9	-727.8	5.9	-1523.7
	5.92	2466.1	5.92	-722.5	5.92	-1537.8
	5.94	2409.7	5.94	-727.2	5.94	-1525.8
	5.96	2357.9	5.96	-732.9	5.96	-1511.3
	5.98	2295	5.98	-734.6	5.98	-1499.7
	6	2204.8	6	-726.2	6	-1495.1
	6.02	2114.5	6.02	-717.8	6.02	-1490.5
	6.04	2010.9	6.04	-720	6.04	-1496.6
	6.06	1900.5	6.06	-727.7	6.06	-1508
	6.08	1791.5	6.08	-735.1	6.08	-1518.7
	6.1	1719.9	6.1	-736.6	6.1	-1509.9
	6.12	1648.3	6.12	-738.1	6.12	-1501.2
	6.14	1585.9	6.14	-737.8	6.14	-1494.1
	6.16	1536.8	6.16	-734.7	6.16	-1489.6
	6.18	1487.6	6.18	-731.7	6.18	-1485
	6.2	1410.8	6.2	-737.3	6.2	-1486.1
	6.22	1326.2	6.22	-745.3	6.22	-1488.8
	6.24	1248.5	6.24	-750.1	6.24	-1492.7
	6.26	1207.4	6.26	-738.3	6.26	-1503.8
	6.28	1166.3	6.28	-726.5	6.28	-1514.8
	6.3	1113.2	6.3	-719.6	6.3	-1513.9
	6.32	1049.6	6.32	-716.9	6.32	-1502.5
	6.34	986	6.34	-714.3	6.34	-1491.1
	6.36	945.9	6.36	-720.5	6.36	-1492.1
	6.38	908.2	6.38	-727.8	6.38	-1494.4
	6.4	867.5	6.4	-735.9	6.4	-1495.9
	6.42	819.1	6.42	-746.2	6.42	-1495.5
	6.44	770.8	6.44	-756.4	6.44	-1495.1
	6.46	750.5	6.46	-753.3	6.46	-1499.2
	6.48	745.2	6.48	-743	6.48	-1505.7
	6.5	739.1	6.5	-733.1	6.5	-1512
	6.52	705.2	6.52	-735.7	6.52	-1510.4
	6.54	671.3	6.54	-738.4	6.54	-1508.9
	6.56	638.6	6.56	-738.8	6.56	-1515.9
	6.58	607.8	6.58	-735.7	6.58	-1535.7
	6.6	576.9	6.6	-732.7	6.6	-1555.5
	6.62	571.8	6.62	-731.4	6.62	-1544.9
	6.64	574.1	6.64	-730.6	6.64	-1525.5
	6.66	572.3	6.66	-729.5	6.66	-1510.6
	6.68	547.6	6.68	-726.1	6.68	-1521.3
	6.7	522.8	6.7	-722.6	6.7	-1531.9
	6.72	499.5	6.72	-723.4	6.72	-1531
	6.74	477.4	6.74	-728	6.74	-1519.6
	6.76	455.3	6.76	-732.5	6.76	-1508.2
	6.78	453.3	6.78	-737.1	6.78	-1526.8
	6.8	453.7	6.8	-741.7	6.8	-1548.9
	6.82	451.5	6.82	-745.3	6.82	-1558.4
	6.84	442.4	6.84	-746.5	6.84	-1534
	6.86	433.2	6.86	-747.6	6.86	-1509.7
	6.88	418	6.88	-747	6.88	-1513
	6.9	399.3	6.9	-745.5	6.9	-1531.7
	6.92	380.8	6.92	-743.9	6.92	-1549.8
	6.94	370.9	6.94	-740.5	6.94	-1536.8
	6.96	361	6.96	-737.1	6.96	-1523.9
	6.98	351.9	6.98	-735.3	6.98	-1525.1
	7	343.9	7	-736.1	7	-1548.3
	7.02	335.9	7.02	-736.8	7.02	-1571.6
	7.04	343.6	7.04	-743.4	7.04	-1558.6
	7.06	356.2	7.06	-751.8	7.06	-1534.6
	7.08	365.6	7.08	-758.5	7.08	-1515.7
	7.1	355.3	7.1	-755.1	7.1	-1527.9
	7.12	345	7.12	-751.7	7.12	-1540.1
	7.14	337.3	7.14	-749.4	7.14	-1545.6
	7.16	331.9	7.16	-748.3	7.16	-1544.8
	7.18	326.6	7.18	-747.1	7.18	-1544.1
	7.2	313.5	7.2	-741.6	7.2	-1542.3
	7.22	299.4	7.22	-735.5	7.22	-1540.4
	7.24	289.6	7.24	-733.5	7.24	-1538.6
	7.26	291.9	7.26	-743	7.26	-1537.1
	7.28	294.2	7.28	-752.5	7.28	-1535.6
	7.3	294.5	7.3	-754.8	7.3	-1542.3
	7.32	293.8	7.32	-752.9	7.32	-1553.7
	7.34	292.9	7.34	-751.1	7.34	-1565
	7.36	284.9	7.36	-756	7.36	-1565.8
	7.38	276.9	7.38	-761	7.38	-1566.5
	7.4	272	7.4	-762.7	7.4	-1560.6
	7.42	272	7.42	-759.3	7.42	-1543.8
	7.44	272	7.44	-755.8	7.44	-1527.1
	7.46	272.3	7.46	-754.7	7.46	-1539.5
	7.48	272.7	7.48	-754.3	7.48	-1561.2
	7.5	271.7	7.5	-754.1	7.5	-1579.1
	7.52	261.8	7.52	-754.4	7.52	-1572.2
	7.54	251.9	7.54	-754.8	7.54	-1565.4
	7.56	251.6	7.56	-752.9	7.56	-1555.1
	7.58	260.8	7.58	-748.7	7.58	-1541.4
	7.6	269.9	7.6	-744.5	7.6	-1527.6
	7.62	265.6	7.62	-747	7.62	-1540.1
	7.64	259.5	7.64	-750.4	7.64	-1556.1
	7.66	254.9	7.66	-753.1	7.66	-1567.3
	7.68	254.5	7.68	-753.5	7.68	-1564.7
	7.7	254.1	7.7	-753.9	7.7	-1562
	7.72	252.1	7.72	-753.3	7.72	-1557.2
	7.74	249	7.74	-752.1	7.74	-1551.1
	7.76	246	7.76	-751	7.76	-1545
	7.78	238.8	7.78	-754.8	7.78	-1555.7
	7.8	231.5	7.8	-758.6	7.8	-1566.3
	7.82	228.7	7.82	-760.1	7.82	-1571
	7.84	233.3	7.84	-757.9	7.84	-1565.7
	7.86	237.9	7.86	-755.6	7.86	-1560.3
	7.88	233.6	7.88	-761	7.88	-1563.6
	7.9	226.3	7.9	-769	7.9	-1569.7
	7.92	221	7.92	-775	7.92	-1574.9
	7.94	229.4	7.94	-766.6	7.94	-1573.7
	7.96	237.8	7.96	-758.2	7.96	-1572.6
	7.98	237.6	7.98	-752.9	7.98	-1576
	8	228.9	8	-750.6	8	-1584
	8.02	220.1	8.02	-748.3	8.02	-1592
	8.04	219.3	8.04	-749.7	8.04	-1582.7
	8.06	219.7	8.06	-751.6	8.06	-1570.9
	8.08	219.7	8.08	-754.1	8.08	-1563.8
	8.1	218.6	8.1	-758.7	8.1	-1571
	8.12	217.4	8.12	-763.3	8.12	-1578.2
	8.14	217.7	8.14	-766.7	8.14	-1574.2
	8.16	218.8	8.16	-769.3	8.16	-1563.1
	8.18	220	8.18	-772	8.18	-1552.1
	8.2	216.6	8.2	-762.5	8.2	-1561.8
	8.22	213.2	8.22	-753	8.22	-1571.7
	8.24	213.4	8.24	-745.6	8.24	-1581.8
	8.26	219.9	8.26	-741.8	8.26	-1592.1
	8.28	226.3	8.28	-738	8.28	-1602.3
	8.3	230.3	8.3	-739.8	8.3	-1603.9
	8.32	233.3	8.32	-743.6	8.32	-1602.3
	8.34	236	8.34	-747.4	8.34	-1600.6
	8.36	235.6	8.36	-750.4	8.36	-1597.2
	8.38	235.2	8.38	-753.4	8.38	-1593.8
	8.4	230.3	8.4	-755.9	8.4	-1591.6
	8.42	220.8	8.42	-757.8	8.42	-1590.9
	8.44	211.3	8.44	-759.7	8.44	-1590.1
	8.46	201.5	8.46	-752.8	8.46	-1578.8
	8.48	191.6	8.48	-744.4	8.48	-1565.9
	8.5	185.9	8.5	-741.2	8.5	-1558.7
	8.52	193.9	8.52	-754.5	8.52	-1570.1
	8.54	201.9	8.54	-767.8	8.54	-1581.6
	8.56	210.8	8.56	-769.3	8.56	-1586.7
	8.58	220.3	8.58	-763.2	8.58	-1587.8
	8.6	229.9	8.6	-757.1	8.6	-1589
	8.62	213.1	8.62	-751.4	8.62	-1593.9
	8.64	196	8.64	-745.7	8.64	-1598.8
	8.66	190.3	8.66	-744.5	8.66	-1596.8
	8.68	205.2	8.68	-751.3	8.68	-1582.3
	8.7	220	8.7	-758.2	8.7	-1567.9
	8.72	222	8.72	-759.7	8.72	-1566
	8.74	219.4	8.74	-759.3	8.74	-1568.6
	8.76	215.5	8.76	-759.2	8.76	-1571.5
	8.78	201	8.78	-761.1	8.78	-1576.1
	8.8	186.5	8.8	-763	8.8	-1580.6
	8.82	179.4	8.82	-765.6	8.82	-1586.1
	8.84	180.1	8.84	-769.1	8.84	-1592.6
	8.86	180.9	8.86	-772.5	8.86	-1599.1
	8.88	192.1	8.88	-767.5	8.88	-1599.3
	8.9	205	8.9	-761	8.9	-1598.6
	8.92	211.6	8.92	-758.9	8.92	-1597.5
	8.94	196.8	8.94	-771.4	8.94	-1595.2
	8.96	181.9	8.96	-784	8.96	-1592.9
	8.98	176.7	8.98	-782.6	8.98	-1590.6
	9	177.8	9	-771.9	9	-1588.3
	9.02	179	9.02	-761.3	9.02	-1586.1
	9.04	182.7	9.04	-748.7	9.04	-1590.8
	9.06	186.5	9.06	-736.2	9.06	-1595.8
	9.08	191	9.08	-736.8	9.08	-1600.6
	9.1	196.7	9.1	-761.9	9.1	-1605.2
	9.12	202.4	9.12	-787.1	9.12	-1609.7
	9.14	208.1	9.14	-788.5	9.14	-1605.2
	9.16	213.8	9.16	-780.9	9.16	-1597.2
	9.18	217.9	9.18	-773.5	9.18	-1590.8
	9.2	206.5	9.2	-768.6	9.2	-1599.2
	9.22	195	9.22	-763.6	9.22	-1607.6
	9.24	190.1	9.24	-762.1	9.24	-1609.3
	9.26	192.4	9.26	-764.4	9.26	-1603.6
	9.28	194.6	9.28	-766.6	9.28	-1597.9
	9.3	194.7	9.3	-770.2	9.3	-1590.6
	9.32	194.3	9.32	-774	9.32	-1582.9
	9.34	195.3	9.34	-776.9	9.34	-1576.1
	9.36	201.4	9.36	-776.5	9.36	-1571.9
	9.38	207.5	9.38	-776.2	9.38	-1567.7
	9.4	200.5	9.4	-773.3	9.4	-1573.7
	9.42	184.5	9.42	-768.7	9.42	-1586.6
	9.44	168.5	9.44	-764.1	9.44	-1599.6
	9.46	180.5	9.46	-763.3	9.46	-1601.8
	9.48	193.5	9.48	-762.5	9.48	-1603.7
	9.5	199	9.5	-761.6	9.5	-1600.2
	9.52	190.2	9.52	-760.5	9.52	-1586.1
	9.54	181.5	9.54	-759.3	9.54	-1572
	9.56	180.4	9.56	-761.7	9.56	-1576.7
	9.58	182.3	9.58	-765.5	9.58	-1588.9
	9.6	183.6	9.6	-768.8	9.6	-1600.2
	9.62	179.4	9.62	-766.1	9.62	-1602.1
	9.64	175.2	9.64	-763.4	9.64	-1604
	9.66	171.2	9.66	-765	9.66	-1604.1
	9.68	167.4	9.68	-771.5	9.68	-1602.2
	9.7	163.6	9.7	-777.9	9.7	-1600.3
	9.72	161.1	9.72	-778.4	9.72	-1602.6
	9.74	158.8	9.74	-777.6	9.74	-1605.6
	9.76	159.5	9.76	-777.2	9.76	-1609.1
	9.78	171.3	9.78	-777.9	9.78	-1614.5
	9.8	183.1	9.8	-778.7	9.8	-1619.8
	9.82	187.8	9.82	-779	9.82	-1611.3
	9.84	187.4	9.84	-779	9.84	-1593
	9.86	187	9.86	-779	9.86	-1574.7
	9.88	177.5	9.88	-779.4	9.88	-1575.5
	9.9	167.6	9.9	-779.7	9.9	-1577
	9.92	161.1	9.92	-780.4	9.92	-1582.4
	9.94	161.5	9.94	-781.5	9.94	-1595.8
	9.96	161.9	9.96	-782.7	9.96	-1609.1
	9.98	169.8	9.98	-786.5	9.98	-1609.5
	10	180.9	10	-791.5	10	-1604.5
	10.02	190.9	10.02	-795.6	10.02	-1599.8
	10.04	189.8	10.04	-791.1	10.04	-1597.5
	10.06	188.6	10.06	-786.5	10.06	-1595.2
	10.08	186.8	10.08	-780	10.08	-1598.9
	10.1	184.1	10.1	-771.3	10.1	-1609.5
	10.12	181.5	10.12	-762.5	10.12	-1620.2
	10.14	171.5	10.14	-762.3	10.14	-1620.4
	10.16	160.1	10.16	-763.8	10.16	-1618.5
	10.18	151.5	10.18	-764.1	10.18	-1615.5
	10.2	153.7	10.2	-760	10.2	-1608.3
	10.22	156	10.22	-755.8	10.22	-1601.1
	10.24	164.3	10.24	-760.2	10.24	-1600.6
	10.26	176.8	10.26	-770.8	10.26	-1605.2
	10.28	189.4	10.28	-781.5	10.28	-1609.8
	10.3	187.5	10.3	-791.8	10.3	-1610.4
	10.32	184.8	10.32	-802.1	10.32	-1610.7
	10.34	180.9	10.34	-808.8	10.34	-1614.2
	10.36	174.4	10.36	-808	10.36	-1624.1
	10.38	167.9	10.38	-807.2	10.38	-1634
	10.4	166.3	10.4	-793.2	10.4	-1626.4
	10.42	166.6	10.42	-773.4	10.42	-1611.1
	10.44	168.3	10.44	-755.7	10.44	-1597.4
	10.46	185.8	10.46	-765.2	10.46	-1603.1
	10.48	203.3	10.48	-774.7	10.48	-1608.8
	10.5	204.8	10.5	-780.2	10.5	-1612.7
	10.52	186.6	10.52	-780.6	10.52	-1614.2
	10.54	168.3	10.54	-780.9	10.54	-1615.7
	10.56	167.5	10.56	-789.4	10.56	-1605.7
	10.58	170.5	10.58	-799.7	10.58	-1593.1
	10.6	173.5	10.6	-806.3	10.6	-1582.3
	10.62	176.2	10.62	-797.5	10.62	-1578.5
	10.64	178.9	10.64	-788.8	10.64	-1574.6
	10.66	178.1	10.66	-783.3	10.66	-1579.7
	10.68	174.6	10.68	-780.2	10.68	-1591.5
	10.7	171.2	10.7	-777.2	10.7	-1603.3
	10.72	173.2	10.72	-788.8	10.72	-1599
	10.74	175.4	10.74	-801.4	10.74	-1593.6
	10.76	175.8	10.76	-805.7	10.76	-1590.2
	10.78	172	10.78	-792	10.78	-1591
	10.8	168.2	10.8	-778.2	10.8	-1591.8
	10.82	168.8	10.82	-779.8	10.82	-1598.3
	10.84	171.5	10.84	-788.2	10.84	-1607.4
	10.86	173.3	10.86	-796.3	10.86	-1615.7
	10.88	162.2	10.88	-801.3	10.88	-1611.1
	10.9	151.2	10.9	-806.2	10.9	-1606.6
	10.92	147.3	10.92	-800.5	10.92	-1607.5
	10.94	152.7	10.94	-781.1	10.94	-1615.5
	10.96	158	10.96	-761.6	10.96	-1623.5
	10.98	168.9	10.98	-765.1	10.98	-1617.6
	11	181.1	11	-773.9	11	-1608.4
	11.02	189	11.02	-782.2	11.02	-1601.5
	11.04	178.4	11.04	-788.7	11.04	-1604.2
	11.06	167.7	11.06	-795.2	11.06	-1606.8
	11.08	160.7	11.08	-793.9	11.08	-1606.9
	11.1	156.5	11.1	-786.7	11.1	-1605
	11.12	152.3	11.12	-779.5	11.12	-1603.1
	11.14	151.6	11.14	-776.2	11.14	-1606.2
	11.16	151.3	11.16	-773.1	11.16	-1609.6
	11.18	152.3	11.18	-772.6	11.18	-1610.6
	11.2	156.5	11.2	-778	11.2	-1606
	11.22	160.7	11.22	-783.3	11.22	-1601.5
	11.24	168.5	11.24	-782.9	11.24	-1599.7
	11.26	178	11.26	-779.9	11.26	-1599.4
	11.28	186.9	11.28	-777.2	11.28	-1599
	11.3	185	11.3	-781	11.3	-1599.8
	11.32	183.1	11.32	-784.8	11.32	-1600.6
	11.34	180.9	11.34	-783.4	11.34	-1603.6
	11.36	178.2	11.36	-775	11.36	-1609.7
	11.38	175.5	11.38	-766.6	11.38	-1615.8
	11.4	171.6	11.4	-765.6	11.4	-1616.1
	11.42	167.4	11.42	-766.4	11.42	-1614.9
	11.44	164.5	11.44	-769	11.44	-1613.7
	11.46	167.1	11.46	-780.5	11.46	-1611.8
	11.48	169.8	11.48	-791.9	11.48	-1609.9
	11.5	171.4	11.5	-792	11.5	-1611.7
	11.52	172.2	11.52	-782.8	11.52	-1616.7
	11.54	172.9	11.54	-773.7	11.54	-1621.6
	11.56	167.7	11.56	-787.1	11.56	-1614.9
	11.58	162	11.58	-802.3	11.58	-1607.3
	11.6	160.4	11.6	-808.3	11.6	-1602.5
	11.62	168.4	11.62	-792.7	11.62	-1604
	11.64	176.4	11.64	-777.1	11.64	-1605.5
	11.66	173.9	11.66	-773	11.66	-1603.4
	11.68	166.3	11.68	-774.5	11.68	-1599.6
	11.7	159.4	11.7	-776	11.7	-1596.5
	11.72	167.4	11.72	-775.2	11.72	-1606
	11.74	175.4	11.74	-774.4	11.74	-1615.5
	11.76	179	11.76	-773.2	11.76	-1613.1
	11.78	176.8	11.78	-771.3	11.78	-1594.5
	11.8	174.5	11.8	-769.4	11.8	-1575.8
	11.82	172.2	11.82	-775.4	11.82	-1581.7
	11.84	169.9	11.84	-783.4	11.84	-1593.9
	11.86	168.1	11.86	-789	11.86	-1602.4
	11.88	168.4	11.88	-783.3	11.88	-1592.9
	11.9	168.8	11.9	-777.6	11.9	-1583.3
	11.92	169	11.92	-776.9	11.92	-1586.4
	11.94	169	11.94	-780.3	11.94	-1600.2
	11.96	169	11.96	-783.7	11.96	-1613.9
	11.98	168.3	11.98	-780.9	11.98	-1611.9
	12	167.5	12	-777.4	12	-1608.4
	12.02	165.7	12.02	-775.2	12.02	-1606.2
	12.04	161.1	12.04	-776	12.04	-1607
	12.06	156.5	12.06	-776.7	12.06	-1607.7
	12.08	158.8	12.08	-774.5	12.08	-1609.3
	12.1	164.5	12.1	-770.7	12.1	-1611.2
	12.12	170.4	12.12	-767.3	12.12	-1612.9
	12.14	180.3	12.14	-774.9	12.14	-1610.2
	12.16	190.2	12.16	-782.5	12.16	-1607.6
	12.18	191.8	12.18	-787	12.18	-1607.9
	12.2	181.5	12.2	-787	12.2	-1612.5
	12.22	171.2	12.22	-787	12.22	-1617
	12.24	165.4	12.24	-787.6	12.24	-1608.7
	12.26	160.8	12.26	-788.4	12.26	-1596.9
	12.28	159.4	12.28	-788.9	12.28	-1588.7
	12.3	174.2	12.3	-788.6	12.3	-1599.4
	12.32	189.1	12.32	-788.2	12.32	-1610
	12.34	189.5	12.34	-785.1	12.34	-1617.6
	12.36	177.3	12.36	-779.8	12.36	-1622.6
	12.38	165.1	12.38	-774.5	12.38	-1627.5
	12.4	174.4	12.4	-777.8	12.4	-1616.2
	12.42	185.8	12.42	-782	12.42	-1603.3
	12.44	192.6	12.44	-784.9	12.44	-1595.6
	12.46	187.6	12.46	-784.5	12.46	-1601.3
	12.48	182.7	12.48	-784.1	12.48	-1607
	12.5	175	12.5	-784	12.5	-1608
	12.52	165.9	12.52	-784	12.52	-1606.5
	12.54	157.2	12.54	-784.1	12.54	-1604.9
	12.56	164.5	12.56	-787.9	12.56	-1600.7
	12.58	171.7	12.58	-791.7	12.58	-1596.5
	12.6	173.5	12.6	-793.1	12.6	-1597.7
	12.62	167.4	12.62	-790.8	12.62	-1606.8
	12.64	161.3	12.64	-788.5	12.64	-1616
	12.66	164.2	12.66	-790.4	12.66	-1616.2
	12.68	169.5	12.68	-793.4	12.68	-1613.9
	12.7	175.2	12.7	-795.7	12.7	-1611.5
	12.72	182.8	12.72	-793.8	12.72	-1608.5
	12.74	190.4	12.74	-791.9	12.74	-1605.4
	12.76	190	12.76	-786	12.76	-1610
	12.78	182.4	12.78	-776.5	12.78	-1621.4
	12.8	174.8	12.8	-766.9	12.8	-1632.9
	12.82	174.3	12.82	-777.3	12.82	-1617.5
	12.84	174.7	12.84	-789.9	12.84	-1599.3
	12.86	172.5	12.86	-796	12.86	-1589.2
	12.88	163.4	12.88	-784.9	12.88	-1601
	12.9	154.2	12.9	-773.9	12.9	-1612.8
	12.92	154.5	12.92	-770.7	12.92	-1615.3
	12.94	159.8	12.94	-771.9	12.94	-1612.6
	12.96	165.1	12.96	-773.2	12.96	-1610
	12.98	171.6	12.98	-781.2	12.98	-1609.2
	13	178.1	13	-789.2	13	-1608.5
	13.02	183.1	13.02	-793.8	13.02	-1606.8
	13.04	185.7	13.04	-793.5	13.04	-1603.7
	13.06	188.4	13.06	-793.1	13.06	-1600.7
	13.08	183.4	13.08	-791.5	13.08	-1599.4
	13.1	176.2	13.1	-789.6	13.1	-1598.7
	13.12	169.6	13.12	-787.5	13.12	-1598.1
	13.14	166.5	13.14	-783.6	13.14	-1598.9
	13.16	163.5	13.16	-779.8	13.16	-1599.6
	13.18	163.2	13.18	-778	13.18	-1602.6
	13.2	165.5	13.2	-778	13.2	-1607.5
	13.22	167.8	13.22	-778	13.22	-1612.5
	13.24	165.6	13.24	-775.3	13.24	-1606.2
	13.26	163	13.26	-772.2	13.26	-1598.6
	13.28	162.2	13.28	-770.4	13.28	-1594.7
	13.3	166.8	13.3	-771.9	13.3	-1601.2
	13.32	171.4	13.32	-773.5	13.32	-1607.7
	13.34	170.8	13.34	-774.7	13.34	-1611.5
	13.36	167.4	13.36	-775.9	13.36	-1613.7
	13.38	164	13.38	-776.9	13.38	-1615.9
	13.4	166.3	13.4	-770.4	13.4	-1609.8
	13.42	168.6	13.42	-764	13.42	-1603.7
	13.44	168.8	13.44	-761.9	13.44	-1597.2
	13.46	165.8	13.46	-766.9	13.46	-1590
	13.48	162.7	13.48	-771.8	13.48	-1582.7
	13.5	169.8	13.5	-773.9	13.5	-1588.8
	13.52	180.1	13.52	-775	13.52	-1599.1
	13.54	188.2	13.54	-776	13.54	-1607.1
	13.56	182.5	13.56	-776	13.56	-1600.6
	13.58	176.8	13.58	-776	13.58	-1594.2
	13.6	175.2	13.6	-778.5	13.6	-1592.7
	13.62	177.4	13.62	-783.5	13.62	-1596.2
	13.64	179.7	13.64	-788.4	13.64	-1599.6
	13.66	179.3	13.66	-783.6	13.66	-1602
	13.68	178.6	13.68	-777.5	13.68	-1604.3
	13.7	176.2	13.7	-770.5	13.7	-1602.4
	13.72	169.4	13.72	-761	13.72	-1588.3
	13.74	162.5	13.74	-751.5	13.74	-1574.2
	13.76	161.7	13.76	-756.4	13.76	-1576.2
	13.78	164.3	13.78	-769.7	13.78	-1587.6
	13.8	167	13.8	-783	13.8	-1599
	13.82	172.4	13.82	-781.1	13.82	-1602.4
	13.84	177.7	13.84	-779.2	13.84	-1605.9
	13.86	180.1	13.86	-777.9	13.86	-1606.7
	13.88	177.8	13.88	-777.5	13.88	-1603.3
	13.9	175.6	13.9	-777.1	13.9	-1599.8
	13.92	175.6	13.92	-772.4	13.92	-1588.1
	13.94	176.3	13.94	-766.3	13.94	-1573.6
	13.96	176.5	13.96	-761.3	13.96	-1561.4
	13.98	172.3	13.98	-764	13.98	-1564.4
	14	168.1	14	-766.7	14	-1567.5
	14.02	167.1	14.02	-766.7	14.02	-1576.6
	14.04	169.4	14.04	-764	14.04	-1591.9
	14.06	171.7	14.06	-761.3	14.06	-1607.1
	14.08	170.7	14.08	-761.3	14.08	-1612.3
	14.1	169.1	14.1	-761.7	14.1	-1616.1
	14.12	168.1	14.12	-760.2	14.12	-1617.7
	14.14	168.5	14.14	-753	14.14	-1612.3
	14.16	168.9	14.16	-745.7	14.16	-1607
	14.18	171.1	14.18	-750.6	14.18	-1596.7
	14.2	174.6	14.2	-762.8	14.2	-1583.4
	14.22	178	14.22	-775	14.22	-1570
	14.24	182.6	14.24	-776.5	14.24	-1582.9
	14.26	187.1	14.26	-778	14.26	-1595.9
	14.28	191.8	14.28	-777.9	14.28	-1601.7
	14.3	196.8	14.3	-774.8	14.3	-1595.6
	14.32	201.7	14.32	-771.8	14.32	-1589.6
	14.34	201.9	14.34	-770.7	14.34	-1589.4
	14.36	200.3	14.36	-770.3	14.36	-1591.3
	14.38	199	14.38	-768.9	14.38	-1592.8
	14.4	199	14.4	-759.4	14.4	-1591.3
	14.42	199	14.42	-749.8	14.42	-1589.8
	14.44	199.2	14.44	-750.4	14.44	-1586
	14.46	199.6	14.46	-761.5	14.46	-1579.9
	14.48	199.9	14.48	-772.5	14.48	-1573.8
	14.5	201.6	14.5	-759.5	14.5	-1581.2
	14.52	203.6	14.52	-742.7	14.52	-1590.8
	14.54	202.5	14.54	-734.3	14.54	-1597.9
	14.56	192.2	14.56	-752.2	14.56	-1597.5
	14.58	182	14.58	-770.1	14.58	-1597.1
	14.6	179.6	14.6	-770.9	14.6	-1592.8
	14.62	182.3	14.62	-761	14.62	-1585.9
	14.64	185	14.64	-751.1	14.64	-1579.1
	14.66	181.2	14.66	-758.2	14.66	-1574.5
	14.68	177.4	14.68	-765.4	14.68	-1569.9
	14.7	177.5	14.7	-769.6	14.7	-1571.4
	14.72	184.3	14.72	-768.4	14.72	-1583.6
	14.74	191.2	14.74	-767.3	14.74	-1595.8
	14.76	192.2	14.76	-758.3	14.76	-1588.3
	14.78	191	14.78	-746.5	14.78	-1573.9
	14.8	190.1	14.8	-736.6	14.8	-1561.7
	14.82	190.8	14.82	-741.9	14.82	-1568.2
	14.84	191.6	14.84	-747.2	14.84	-1574.7
	14.86	193.5	14.86	-749.3	14.86	-1576.5
	14.88	196.5	14.88	-747.7	14.88	-1573.5
	14.9	199.6	14.9	-746.2	14.9	-1570.4
	14.92	193.8	14.92	-740.8	14.92	-1569
	14.94	186.6	14.94	-734.7	14.94	-1567.9
	14.96	184.1	14.96	-730.4	14.96	-1566.3
	14.98	197.4	14.98	-732.3	14.98	-1563.2
	15	210.7	15	-734.2	15	-1560.2
	15.02	210.5	15.02	-739.2	15.02	-1565.7
	15.04	201.3	15.04	-746	15.04	-1576.7
	15.06	192.2	15.06	-752.9	15.06	-1587.8
	15.08	193.5	15.08	-740.7	15.08	-1574.9
	15.1	195	15.1	-728.1	15.1	-1561.6
	15.12	196	15.12	-719.1	15.12	-1559.2
	15.14	196	15.14	-716.4	15.14	-1576.7
	15.16	196	15.16	-713.7	15.16	-1594.2
	15.18	199	15.18	-723	15.18	-1587.4
	15.2	203.2	15.2	-736.7	15.2	-1571.4
	15.22	207.1	15.22	-748	15.22	-1557.4
	15.24	207.8	15.24	-738.1	15.24	-1561.6
	15.26	208.6	15.26	-728.2	15.26	-1565.8
	15.28	206.6	15.28	-723.2	15.28	-1564.6
	15.3	201.7	15.3	-723.6	15.3	-1557.3
	15.32	196.7	15.32	-723.9	15.32	-1550.1
	15.34	195.7	15.34	-728.5	15.34	-1543.2
	15.36	195.3	15.36	-733.9	15.36	-1536.3
	15.38	196.8	15.38	-735.1	15.38	-1533.3
	15.4	204.8	15.4	-722.2	15.4	-1543.6
	15.42	212.8	15.42	-709.2	15.42	-1553.9
	15.44	220.8	15.44	-711.1	15.44	-1554.4
	15.46	228.8	15.46	-722.9	15.46	-1548.3
	15.48	236.8	15.48	-734.7	15.48	-1542.2
	15.5	231.5	15.5	-729.8	15.5	-1543.5
	15.52	225.7	15.52	-724.5	15.52	-1545
	15.54	220.9	15.54	-718.6	15.54	-1547.6
	15.56	217.9	15.56	-711.8	15.56	-1552.1
	15.58	214.9	15.58	-704.9	15.58	-1556.7
	15.6	217.3	15.6	-703	15.6	-1549.2
	15.62	221.9	15.62	-703	15.62	-1537
	15.64	225.8	15.64	-702.8	15.64	-1526.8
	15.66	223.9	15.66	-700.9	15.66	-1535.6
	15.68	222	15.68	-699	15.68	-1544.3
	15.7	224.4	15.7	-693.7	15.7	-1543.5
	15.72	231.6	15.72	-684.6	15.72	-1531.7
	15.74	238.9	15.74	-675.5	15.74	-1519.9
	15.76	238.4	15.76	-683.9	15.76	-1521.8
	15.78	236.5	15.78	-695.7	15.78	-1526.4
	15.8	235.7	15.8	-703.4	15.8	-1531.1
	15.82	239.2	15.82	-695.7	15.82	-1536.5
	15.84	242.6	15.84	-688.1	15.84	-1541.8
	15.86	240.4	15.86	-689	15.86	-1544.9
	15.88	234.3	15.88	-695.9	15.88	-1546.4
	15.9	228.2	15.9	-702.7	15.9	-1547.9
	15.92	239.4	15.92	-705.6	15.92	-1544.7
	15.94	251.2	15.94	-708.2	15.94	-1541.3
	15.96	255.2	15.96	-707.6	15.96	-1537.8
	15.98	243.7	15.98	-700.3	15.98	-1534.4
	16	232.3	16	-693.1	16	-1531
	16.02	231.4	16.02	-685.3	16.02	-1535.4
	16.04	234.9	16.04	-677.3	16.04	-1543
	16.06	237.8	16.06	-670.6	16.06	-1548.7
	16.08	235.1	16.08	-677.4	16.08	-1533.9
	16.1	232.4	16.1	-684.3	16.1	-1519
	16.12	233.3	16.12	-686.1	16.12	-1514.5
	16.14	238.2	16.14	-681.9	16.14	-1522.1
	16.16	243.2	16.16	-677.7	16.16	-1529.7
	16.18	242.4	16.18	-678.6	16.18	-1523.1
	16.2	240.5	16.2	-680.5	16.2	-1513.6
	16.22	241.1	16.22	-680.9	16.22	-1503.6
	16.24	251.4	16.24	-675.6	16.24	-1492.2
	16.26	261.7	16.26	-670.2	16.26	-1480.8
	16.28	256.7	16.28	-670.9	16.28	-1480.6
	16.3	240.7	16.3	-675.8	16.3	-1488.6
	16.32	224.7	16.32	-680.8	16.32	-1496.6
	16.34	240.4	16.34	-679.9	16.34	-1507.5
	16.36	257.5	16.36	-678.8	16.36	-1518.6
	16.38	270.4	16.38	-674.7	16.38	-1524.4
	16.4	274.6	16.4	-664.8	16.4	-1519.4
	16.42	278.8	16.42	-654.9	16.42	-1514.5
	16.44	277.3	16.44	-660	16.44	-1512.2
	16.46	273.5	16.46	-671.4	16.46	-1511.1
	16.48	269.6	16.48	-681.8	16.48	-1509.9
	16.5	264.3	16.5	-679.5	16.5	-1508.8
	16.52	258.9	16.52	-677.3	16.52	-1507.6
	16.54	261	16.54	-670.5	16.54	-1513
	16.56	272	16.56	-658.3	16.56	-1526.3
	16.58	283.1	16.58	-646.1	16.58	-1539.7
	16.6	287.5	16.6	-643.4	16.6	-1531.6
	16.62	290.6	16.62	-642.6	16.62	-1519.1
	16.64	290.5	16.64	-641.6	16.64	-1507.1
	16.66	277.9	16.66	-639.7	16.66	-1497.6
	16.68	265.4	16.68	-637.8	16.68	-1488.1
	16.7	266.8	16.7	-641.6	16.7	-1480.9
	16.72	278.6	16.72	-649.6	16.72	-1475.6
	16.74	290.4	16.74	-657.6	16.74	-1470.3
	16.76	293.2	16.76	-636.7	16.76	-1476.1
	16.78	295.4	16.78	-614.3	16.78	-1482.6
	16.8	297.5	16.8	-602.5	16.8	-1483.3
	16.82	299	16.82	-613.6	16.82	-1471.9
	16.84	300.5	16.84	-624.6	16.84	-1460.5
	16.86	297.8	16.86	-625.9	16.86	-1468.6
	16.88	293.3	16.88	-622.8	16.88	-1485.4
	16.9	289.1	16.9	-619.8	16.9	-1500.4
	16.92	290.6	16.92	-616.7	16.92	-1490.8
	16.94	292.1	16.94	-613.7	16.94	-1481.3
	16.96	300.9	16.96	-607.3	16.96	-1473
	16.98	318.8	16.98	-596.6	16.98	-1466.1
	17	336.7	17	-586	17	-1459.3
	17.02	336.9	17.02	-584.3	17.02	-1455.5
	17.04	333.1	17.04	-584.7	17.04	-1452.5
	17.06	328.5	17.06	-587.2	17.06	-1450.4
	17.08	320.5	17.08	-599	17.08	-1452.3
	17.1	312.5	17.1	-610.8	17.1	-1454.2
	17.12	307.5	17.12	-614.5	17.12	-1454.1
	17.14	304.8	17.14	-611.8	17.14	-1452.6
	17.16	302.2	17.16	-609.2	17.16	-1451.1
	17.18	324.5	17.18	-609.4	17.18	-1456.7
	17.2	348.5	17.2	-609.7	17.2	-1462.8
	17.22	363.1	17.22	-608.7	17.22	-1464.7
	17.24	357	17.24	-604.5	17.24	-1457.5
	17.26	350.9	17.26	-600.3	17.26	-1450.3
	17.28	343.3	17.28	-585.2	17.28	-1451.7
	17.3	334.9	17.3	-565	17.3	-1457
	17.32	327.6	17.32	-546	17.32	-1461.3
	17.34	337.9	17.34	-546.4	17.34	-1448.7
	17.36	348.2	17.36	-546.8	17.36	-1436.1
	17.38	349.5	17.38	-544	17.38	-1431.3
	17.4	339.3	17.4	-537.2	17.4	-1436.6
	17.42	329	17.42	-530.3	17.42	-1442
	17.44	339.3	17.44	-526.5	17.44	-1433.2
	17.46	354.5	17.46	-523.5	17.46	-1421
	17.48	370.4	17.48	-520.9	17.48	-1410.4
	17.5	389	17.5	-520.1	17.5	-1407.4
	17.52	407.7	17.52	-519.3	17.52	-1404.4
	17.54	424.2	17.54	-496	17.54	-1412.3
	17.56	439.1	17.56	-454.4	17.56	-1429.1
	17.58	453.9	17.58	-412.9	17.58	-1445.8
	17.6	453.6	17.6	-425.9	17.6	-1430.4
	17.62	452.1	17.62	-443.1	17.62	-1412.5
	17.64	449.3	17.64	-455.5	17.64	-1400.7
	17.66	443.6	17.66	-457	17.66	-1403
	17.68	437.8	17.68	-458.5	17.68	-1405.3
	17.7	454	17.7	-457.7	17.7	-1401.1
	17.72	480.7	17.72	-455.8	17.72	-1393.9
	17.74	505.9	17.74	-453.3	17.74	-1387.1
	17.76	503.2	17.76	-440.4	17.76	-1389
	17.78	500.5	17.78	-427.4	17.78	-1390.9
	17.8	497.9	17.8	-418.4	17.8	-1388.9
	17.82	495.2	17.82	-414.6	17.82	-1381.7
	17.84	492.5	17.84	-410.8	17.84	-1374.5
	17.86	493.5	17.86	-421.6	17.86	-1370
	17.88	495.4	17.88	-436	17.88	-1366.1
	17.9	492.9	17.9	-448.9	17.9	-1360.8
	17.92	469.3	17.92	-454.3	17.92	-1347.8
	17.94	445.7	17.94	-459.6	17.94	-1334.9
	17.96	440.8	17.96	-470.3	17.96	-1337.3
	17.98	451.5	17.98	-485.6	17.98	-1352.6
	18	462.2	18	-500.8	18	-1367.8
	18.02	454.9	18.02	-494.3	18.02	-1352.9
	18.04	446.2	18.04	-485.9	18.04	-1335.4
	18.06	438.3	18.06	-483.1	18.06	-1328.4
	18.08	432.6	18.08	-493.8	18.08	-1346.7
	18.1	426.9	18.1	-504.5	18.1	-1364.9
	18.12	431.6	18.12	-499.1	18.12	-1364.4
	18.14	441.5	18.14	-485.8	18.14	-1354.5
	18.16	450.5	18.16	-473.3	18.16	-1344.5
	18.18	438.3	18.18	-480.1	18.18	-1333.9
	18.2	426.1	18.2	-487	18.2	-1323.2
	18.22	419.5	18.22	-489.1	18.22	-1314
	18.24	420.6	18.24	-484.5	18.24	-1306.8
	18.26	421.8	18.26	-480	18.26	-1299.5
	18.28	427.7	18.28	-453.7	18.28	-1299.8
	18.3	435	18.3	-421.7	18.3	-1302.1
	18.32	444.1	18.32	-395.6	18.32	-1302.6
	18.34	463.2	18.34	-399	18.34	-1293.8
	18.36	482.2	18.36	-402.4	18.36	-1285
	18.38	487.9	18.38	-408.5	18.38	-1278.7
	18.4	482.2	18.4	-416.9	18.4	-1274.6
	18.42	476.5	18.42	-425.3	18.42	-1270.4
	18.44	495.5	18.44	-410.4	18.44	-1250.9
	18.46	516.8	18.46	-393.2	18.46	-1229.9
	18.48	521.8	18.48	-387.1	18.48	-1216.3
	18.5	486	18.5	-408.4	18.5	-1220.9
	18.52	450.2	18.52	-429.8	18.52	-1225.4
	18.54	450.6	18.54	-450.6	18.54	-1229.5
	18.56	469.6	18.56	-471.1	18.56	-1233.3
	18.58	487.1	18.58	-491	18.58	-1236.8
	18.6	461.6	18.6	-491.4	18.6	-1229.9
	18.62	436.1	18.62	-491.8	18.62	-1223.1
	18.64	415.9	18.64	-495.4	18.64	-1232.2
	18.66	403.3	18.66	-503.8	18.66	-1264.6
	18.68	390.7	18.68	-512.2	18.68	-1296.9
	18.7	385.6	18.7	-534.5	18.7	-1295.4
	18.72	382.6	18.72	-560.8	18.72	-1284.3
	18.74	378.1	18.74	-581.9	18.74	-1275.1
	18.76	365.9	18.76	-574.6	18.76	-1275.4
	18.78	353.7	18.78	-567.4	18.78	-1275.8
	18.8	348.8	18.8	-562.6	18.8	-1282.3
	18.82	350.3	18.82	-559.9	18.82	-1294.1
	18.84	351.9	18.84	-557.3	18.84	-1305.9
	18.86	357.9	18.86	-556.7	18.86	-1319.7
	18.88	364.3	18.88	-556.3	18.88	-1333.8
	18.9	367.7	18.9	-557	18.9	-1343.5
	18.92	363.2	18.92	-560.4	18.92	-1341.6
	18.94	358.6	18.94	-563.8	18.94	-1339.7
	18.96	358	18.96	-561.3	18.96	-1343.2
	18.98	359.5	18.98	-555.6	18.98	-1349.7
	19	360.8	19	-550.4	19	-1355.6
	19.02	353.2	19.02	-566.4	19.02	-1339.6
	19.04	345.6	19.04	-582.4	19.04	-1323.6
	19.06	341.9	19.06	-587.7	19.06	-1313.1
	19.08	344.2	19.08	-577.1	19.08	-1310.8
	19.1	346.5	19.1	-566.4	19.1	-1308.5
	19.12	346.1	19.12	-563.7	19.12	-1310.9
	19.14	345	19.14	-563.3	19.14	-1314.8
	19.16	343.3	19.16	-564.2	19.16	-1320.6
	19.18	338.8	19.18	-572.6	19.18	-1338.5
	19.2	334.2	19.2	-581	19.2	-1356.4
	19.22	335	19.22	-581.2	19.22	-1360.2
	19.24	340.7	19.24	-574	19.24	-1351.1
	19.26	346.4	19.26	-566.8	19.26	-1342
	19.28	351.4	19.28	-567	19.28	-1338.6
	19.3	356.4	19.3	-568.2	19.3	-1335.9
	19.32	358.7	19.32	-567.8	19.32	-1332.6
	19.34	353.7	19.34	-563.2	19.34	-1327.2
	19.36	348.8	19.36	-558.6	19.36	-1321.9
	19.38	344.3	19.38	-546.7	19.38	-1317.6
	19.4	340.1	19.4	-530.7	19.4	-1313.7
	19.42	336	19.42	-514.9	19.42	-1309.9
	19.44	336.8	19.44	-511.9	19.44	-1306.1
	19.46	337.5	19.46	-508.9	19.46	-1302.3
	19.48	345.3	19.48	-508.3	19.48	-1296.6
	19.5	364	19.5	-511.8	19.5	-1287.8
	19.52	382.6	19.52	-515.2	19.52	-1279.1
	19.54	392	19.54	-502.9	19.54	-1278.7
	19.56	398.4	19.56	-485.8	19.56	-1281
	19.58	405	19.58	-472.2	19.58	-1281.9
	19.6	412.2	19.6	-481	19.6	-1274.3
	19.62	419.5	19.62	-489.7	19.62	-1266.7
	19.64	426.9	19.64	-477	19.64	-1254
	19.66	434.5	19.66	-443.9	19.66	-1236.5
	19.68	442.1	19.68	-410.7	19.68	-1219
	19.7	463.6	19.7	-394.2	19.7	-1202.1
	19.72	486.8	19.72	-379.7	19.72	-1185.4
	19.74	508.8	19.74	-360.9	19.74	-1171.7
	19.76	527	19.76	-329.6	19.76	-1166.8
	19.78	545.3	19.78	-298.4	19.78	-1161.8
	19.8	563.4	19.8	-265.7	19.8	-1148.2
	19.82	581.3	19.82	-232.2	19.82	-1129.5
	19.84	599.2	19.84	-198.7	19.84	-1110.9
	19.86	625.5	19.86	-169.4	19.86	-1102.2
	19.88	651.8	19.88	-140.1	19.88	-1093.4
	19.9	672.2	19.9	-112.8	19.9	-1072.3
	19.92	683.3	19.92	-88.8	19.92	-1031.1
	19.94	694.3	19.94	-64.8	19.94	-990
	19.96	727.3	19.96	-48.6	19.96	-980.6
	19.98	767.2	19.98	-34.9	19.98	-981.3
	20	803.1	20	-23.5	20	-976.6
	20.02	811.9	20.02	-27.7	20.02	-935.1
	20.04	820.7	20.04	-31.9	20.04	-893.6
	20.06	816.5	20.06	-51.7	20.06	-889.5
	20.08	799.8	20.08	-86.7	20.08	-922.3
	20.1	783	20.1	-121.7	20.1	-955
	20.12	763.9	20.12	-140.4	20.12	-913.8
	20.14	744.5	20.14	-156.8	20.14	-862.4
	20.16	726.8	20.16	-174.3	20.16	-835.1
	20.18	714.3	20.18	-195.2	20.18	-878.8
	20.2	701.7	20.2	-216.2	20.2	-922.6
	20.22	674.8	20.22	-252.6	20.22	-943.5
	20.24	639.4	20.24	-298.3	20.24	-950.8
	20.26	604	20.26	-344	20.26	-958
	20.28	588.4	20.28	-345.9	20.28	-965.6
	20.3	572.8	20.3	-347.8	20.3	-973.2
	20.32	556.4	20.32	-357.6	20.32	-984
	20.34	538.9	20.34	-380.4	20.34	-1000
	20.36	521.4	20.36	-403.2	20.36	-1016
	20.38	511.3	20.38	-411	20.38	-1039.4
	20.4	503.7	20.4	-413.7	20.4	-1065.3
	20.42	496.6	20.42	-417.7	20.42	-1089.7
	20.44	493.2	20.44	-431.8	20.44	-1103.4
	20.46	489.7	20.46	-445.9	20.46	-1117.1
	20.48	480.4	20.48	-446.6	20.48	-1133.1
	20.5	465.2	20.5	-433.6	20.5	-1151.3
	20.52	450	20.52	-420.7	20.52	-1169.6
	20.54	457.3	20.54	-435.2	20.54	-1165.7
	20.56	467.9	20.56	-453.9	20.56	-1158.5
	20.58	474	20.58	-473.4	20.58	-1156.2
	20.6	465.6	20.6	-495.5	20.6	-1169.1
	20.62	457.2	20.62	-517.6	20.62	-1182.1
	20.64	452.6	20.64	-523.9	20.64	-1191
	20.66	450.3	20.66	-520.5	20.66	-1197.5
	20.68	448	20.68	-517	20.68	-1203.9
	20.7	432.1	20.7	-518.5	20.7	-1215
	20.72	416.1	20.72	-520	20.72	-1226
	20.74	404.6	20.74	-516.5	20.74	-1235.9
	20.76	400.8	20.76	-504.4	20.76	-1243.9
	20.78	397	20.78	-492.2	20.78	-1251.9
	20.8	410.4	20.8	-502.2	20.8	-1257.9
	20.82	429.8	20.82	-520.1	20.82	-1263.3
	20.84	444.5	20.84	-537.3	20.84	-1269.7
	20.86	422.4	20.86	-548.7	20.86	-1285
	20.88	400.3	20.88	-560.1	20.88	-1300.2
	20.9	383.4	20.9	-575.5	20.9	-1306.3
	20.92	372	20.92	-594.9	20.92	-1302.9
	20.94	360.6	20.94	-614.3	20.94	-1299.5
	20.96	354.4	20.96	-624.5	20.96	-1307.2
	20.98	349.1	20.98	-633.3	20.98	-1316.7
	21	343.3	21	-638.1	21	-1325.4
	21.02	336.1	21.02	-630.1	21.02	-1331.5
	21.04	328.8	21.04	-622.1	21.04	-1337.6
	21.06	329.7	21.06	-615.5	21.06	-1350
	21.08	335.8	21.08	-609.8	21.08	-1366.4
	21.1	341.9	21.1	-604.1	21.1	-1382.7
	21.12	325.5	21.12	-617.5	21.12	-1396.9
	21.14	308.8	21.14	-631.2	21.14	-1410.9
	21.16	300.2	21.16	-642	21.16	-1415.4
	21.18	306.3	21.18	-647.8	21.18	-1402.4
	21.2	312.4	21.2	-653.5	21.2	-1389.5
	21.22	308.4	21.22	-665	21.22	-1403.5
	21.24	300.8	21.24	-678.7	21.24	-1427.5
	21.26	292.8	21.26	-689.2	21.26	-1447.2
	21.28	281.8	21.28	-672.5	21.28	-1430.5
	21.3	270.8	21.3	-655.7	21.3	-1413.7
	21.32	264.3	21.32	-648.1	21.32	-1417.6
	21.34	262.7	21.34	-650.4	21.34	-1443.9
	21.36	261.2	21.36	-652.7	21.36	-1470.1
	21.38	255.2	21.38	-662.4	21.38	-1470.8
	21.4	248.3	21.4	-673.5	21.4	-1466.9
	21.42	243	21.42	-682.5	21.42	-1466.2
	21.44	243	21.44	-684.8	21.44	-1476.1
	21.46	243	21.46	-687.1	21.46	-1486.1
	21.48	243.9	21.48	-698.1	21.48	-1492.7
	21.5	245.4	21.5	-714.8	21.5	-1497.3
	21.52	247	21.52	-731.6	21.52	-1501.9
	21.54	242.5	21.54	-717.9	21.54	-1496.1
	21.56	238	21.56	-703.4	21.56	-1490
	21.58	233.9	21.58	-695.9	21.58	-1490.5
	21.6	230.9	21.6	-701.2	21.6	-1503.5
	21.62	227.8	21.62	-706.5	21.62	-1516.4
	21.64	228.7	21.64	-717.1	21.64	-1518.9
	21.66	230.9	21.66	-729.7	21.66	-1517.4
	21.68	233	21.68	-740.6	21.68	-1517
	21.7	232.6	21.7	-736	21.7	-1527.7
	21.72	232.2	21.72	-731.4	21.72	-1538.4
	21.74	226.1	21.74	-728.8	21.74	-1534.3
	21.76	213.5	21.76	-728.4	21.76	-1513.8
	21.78	201	21.78	-728.1	21.78	-1493.2
	21.8	202.9	21.8	-724.5	21.8	-1499.6
	21.82	207.4	21.82	-720.3	21.82	-1511.1
	21.84	211	21.84	-718.1	21.84	-1520.9
	21.86	211	21.86	-723	21.86	-1525.1
	21.88	211	21.88	-728	21.88	-1529.3
	21.9	208.5	21.9	-727.3	21.9	-1539.6
	21.92	204.3	21.92	-722.7	21.92	-1554
	21.94	200.1	21.94	-718.2	21.94	-1568.5
	21.96	193.7	21.96	-726.5	21.96	-1555.4
	21.98	187.3	21.98	-735.2	21.98	-1541.3
	22	184.4	22	-742.7	22	-1531.6
	22.02	188.6	22.02	-747.6	22.02	-1530.5
	22.04	192.8	22.04	-752.6	22.04	-1529.3
	22.06	192.6	22.06	-754.5	22.06	-1528.5
	22.08	190.7	22.08	-755.3	22.08	-1527.7
	22.1	189.4	22.1	-755.8	22.1	-1526.7
	22.12	194.4	22.12	-753.1	22.12	-1523.7
	22.14	199.3	22.14	-750.4	22.14	-1520.6
	22.16	199.4	22.16	-751.3	22.16	-1522.9
	22.18	193.6	22.18	-756.2	22.18	-1531.3
	22.2	187.9	22.2	-761.2	22.2	-1539.6
	22.22	185.1	22.22	-759.1	22.22	-1551.8
	22.24	182.8	22.24	-755.7	22.24	-1564.8
	22.26	180.8	22.26	-753.4	22.26	-1573.6
	22.28	179.6	22.28	-755.3	22.28	-1567.2
	22.3	178.5	22.3	-757.2	22.3	-1560.7
	22.32	180	22.32	-756.7	22.32	-1565.1
	22.34	183.4	22.34	-754.4	22.34	-1577.3
	22.36	186.9	22.36	-752.1	22.36	-1589.5
	22.38	176.1	22.38	-752.4	22.38	-1576.1
	22.4	164.6	22.4	-752.7	22.4	-1561.7
	22.42	158.8	22.42	-751.1	22.42	-1553.4
	22.44	164.1	22.44	-745.4	22.44	-1557.6
	22.46	169.4	22.46	-739.7	22.46	-1561.8
	22.48	169.4	22.48	-747.4	22.48	-1572.4
	22.5	167.1	22.5	-760.7	22.5	-1585.7
	22.52	164.5	22.52	-772.5	22.52	-1596.9
	22.54	158.8	22.54	-765.6	22.54	-1583.2
	22.56	153.1	22.56	-758.7	22.56	-1569.5
	22.58	157.3	22.58	-756.4	22.58	-1564.8
	22.6	173.3	22.6	-759.4	22.6	-1570.9
	22.62	189.2	22.62	-762.5	22.62	-1577
	22.64	180.3	22.64	-768.4	22.64	-1590
	22.66	166.2	22.66	-774.8	22.66	-1604.4
	22.68	156.8	22.68	-777.6	22.68	-1615
	22.7	166	22.7	-765.8	22.7	-1610.1
	22.72	175.1	22.72	-754	22.72	-1605.1
	22.74	180.1	22.74	-754.7	22.74	-1595.1
	22.76	182	22.76	-764.6	22.76	-1581.4
	22.78	183.9	22.78	-774.5	22.78	-1567.7
	22.8	184.4	22.8	-767.4	22.8	-1570.6
	22.82	184.7	22.82	-759.4	22.82	-1574.4
	22.84	182.8	22.84	-757.5	22.84	-1576.9
	22.86	175.9	22.86	-768.1	22.86	-1576.5
	22.88	169.1	22.88	-778.8	22.88	-1576.1
	22.9	168.9	22.9	-784.7	22.9	-1584.8
	22.92	171.5	22.92	-788.5	22.92	-1597.3
	22.94	173.8	22.94	-792.2	22.94	-1608.7
	22.96	170.3	22.96	-794.9	22.96	-1604.5
	22.98	166.9	22.98	-797.5	22.98	-1600.3
	23	164.2	23	-795.4	23	-1598
	23.02	162.2	23.02	-787.4	23.02	-1598
	23.04	160.3	23.04	-779.4	23.04	-1598
	23.06	166.6	23.06	-773.3	23.06	-1603
	23.08	174.5	23.08	-767.6	23.08	-1609.1
	23.1	179.6	23.1	-764.2	23.1	-1612.6
	23.12	172.4	23.12	-770.3	23.12	-1605.4
	23.14	165.1	23.14	-776.4	23.14	-1598.1
	23.16	163.9	23.16	-786.6	23.16	-1596.3
	23.18	167.4	23.18	-799.9	23.18	-1598.6
	23.2	170.8	23.2	-813.2	23.2	-1600.9
	23.22	168.1	23.22	-801.5	23.22	-1603.5
	23.24	165.1	23.24	-788.1	23.24	-1606.2
	23.26	161.6	23.26	-778.3	23.26	-1606.1
	23.28	157	23.28	-776	23.28	-1600
	23.3	152.4	23.3	-773.7	23.3	-1593.9
	23.32	156.5	23.32	-781.9	23.32	-1592
	23.34	164.5	23.34	-794.9	23.34	-1592
	23.36	171.5	23.36	-807.2	23.36	-1592.3
	23.38	163.9	23.38	-810.2	23.38	-1596.5
	23.4	156.3	23.4	-813.3	23.4	-1600.6
	23.42	153.7	23.42	-811.8	23.42	-1602.2
	23.44	157.5	23.44	-804.6	23.44	-1600.3
	23.46	161.3	23.46	-797.4	23.46	-1598.4
	23.48	162	23.48	-796	23.48	-1606
	23.5	162	23.5	-796	23.5	-1615.9
	23.52	161.9	23.52	-797.2	23.52	-1624.4
	23.54	161.5	23.54	-803.7	23.54	-1626.3
	23.56	161.2	23.56	-810.1	23.56	-1628.2
	23.58	155.5	23.58	-803.2	23.58	-1626.7
	23.6	145.6	23.6	-785.7	23.6	-1622.5
	23.62	135.7	23.62	-768.2	23.62	-1618.3
	23.64	143.5	23.64	-779.4	23.64	-1615.5
	23.66	152.7	23.66	-792.8	23.66	-1612.8
	23.68	159.2	23.68	-801.3	23.68	-1612.2
	23.7	160	23.7	-799	23.7	-1616
	23.72	160.8	23.72	-796.7	23.72	-1619.8
	23.74	153	23.74	-791.6	23.74	-1623.1
	23.76	141.2	23.76	-785.1	23.76	-1626.1
	23.78	130.4	23.78	-779.3	23.78	-1628.5
	23.8	137.6	23.8	-785.4	23.8	-1620.2
	23.82	144.9	23.82	-791.5	23.82	-1611.8
	23.84	149.7	23.84	-797.1	23.84	-1609.9
	23.86	151.2	23.86	-802.1	23.86	-1616.8
	23.88	152.7	23.88	-807	23.88	-1623.6
	23.9	156.7	23.9	-801	23.9	-1625.6
	23.92	161.2	23.92	-792.2	23.92	-1626.4
	23.94	162.9	23.94	-785.3	23.94	-1627.1
	23.96	150.7	23.96	-786.8	23.96	-1627.4
	23.98	138.5	23.98	-788.3	23.98	-1627.8
	24	136.8	24	-788.6	24	-1629.3
	24.02	143.6	24.02	-787.8	24.02	-1631.5
	24.04	150.5	24.04	-787.1	24.04	-1633.8
	24.06	151.7	24.06	-790.2	24.06	-1627
	24.08	152.5	24.08	-793.6	24.08	-1619.3
	24.1	152.3	24.1	-796.1	24.1	-1615.8
	24.12	150	24.12	-796.5	24.12	-1621.9
	24.14	147.7	24.14	-796.9	24.14	-1628
	24.16	147.8	24.16	-796.5	24.16	-1633.1
	24.18	148.9	24.18	-795.7	24.18	-1637.6
	24.2	150.1	24.2	-794.9	24.2	-1641.4
	24.22	152.4	24.22	-792.2	24.22	-1628.9
	24.24	154.7	24.24	-789.5	24.24	-1616.3
	24.26	157.8	24.26	-788	24.26	-1608.2
	24.28	161.9	24.28	-788	24.28	-1606.3
	24.3	166.1	24.3	-788	24.3	-1604.4
	24.32	162.8	24.32	-793.4	24.32	-1611
	24.34	157.4	24.34	-800.3	24.34	-1619.7
	24.36	151.5	24.36	-805.7	24.36	-1627.3
	24.38	142.3	24.38	-804.2	24.38	-1628.8
	24.4	133.2	24.4	-802.7	24.4	-1630.3
	24.42	135.8	24.42	-800.8	24.42	-1626.9
	24.44	148.4	24.44	-798.5	24.44	-1619.3
	24.46	160.9	24.46	-796.2	24.46	-1611.6
	24.48	158.9	24.48	-789	24.48	-1618
	24.5	155.4	24.5	-781.4	24.5	-1625.6
	24.52	154.4	24.52	-778.9	24.52	-1628.1
	24.54	159.4	24.54	-788.8	24.54	-1618.2
	24.56	164.3	24.56	-798.7	24.56	-1608.3
	24.58	161.7	24.58	-798.2	24.58	-1602.7
	24.6	155.2	24.6	-792.5	24.6	-1599.3
	24.62	148.8	24.62	-787.3	24.62	-1596.4
	24.64	143.5	24.64	-795.7	24.64	-1607.9
	24.66	138.1	24.66	-804.1	24.66	-1619.3
	24.68	137.2	24.68	-806.2	24.68	-1624.7
	24.7	142.5	24.7	-799.3	24.7	-1621.7
	24.72	147.9	24.72	-792.5	24.72	-1618.7
	24.74	150.5	24.74	-787.1	24.74	-1617.1
	24.76	152.4	24.76	-782.2	24.76	-1616
	24.78	154.6	24.78	-779.5	24.78	-1617.1
	24.8	158.4	24.8	-788.6	24.8	-1630.5
	24.82	162.2	24.82	-797.7	24.82	-1643.8
	24.84	161.2	24.84	-803	24.84	-1645.7
	24.86	155.8	24.86	-804.9	24.86	-1637.7
	24.88	150.5	24.88	-806.8	24.88	-1629.7
	24.9	144.5	24.9	-805.3	24.9	-1630.4
	24.92	138.4	24.92	-803.4	24.92	-1631.9
	24.94	137.2	24.94	-799.8	24.94	-1631.7
	24.96	148.6	24.96	-791.8	24.96	-1627.1
	24.98	160.1	24.98	-783.8	24.98	-1622.6
	25	160.5	25	-781.7	25	-1619.5
	25.02	155.2	25.02	-782.9	25.02	-1617.2
	25.04	150.2	25.04	-783.9	25.04	-1615.3
	25.06	156.7	25.06	-781.6	25.06	-1625.2
	25.08	163.1	25.08	-779.4	25.08	-1635.1
	25.1	164.4	25.1	-782.5	25.1	-1635.9
	25.12	157.9	25.12	-793.5	25.12	-1623.4
	25.14	151.4	25.14	-804.5	25.14	-1610.8
	25.16	144.1	25.16	-807.3	25.16	-1614.8
	25.18	136.5	25.18	-807.7	25.18	-1623.6
	25.2	131.9	25.2	-806.1	25.2	-1631.1
	25.22	144.5	25.22	-793.5	25.22	-1631.4
	25.24	157	25.24	-781	25.24	-1631.8
	25.26	157.2	25.26	-775.2	25.26	-1632
	25.28	146.2	25.28	-775.6	25.28	-1632
	25.3	135.1	25.3	-776	25.3	-1632
	25.32	147	25.32	-770.9	25.32	-1624.5
	25.34	161.5	25.34	-765.2	25.34	-1616.1
	25.36	171.4	25.36	-763.4	25.36	-1612
	25.38	169.1	25.38	-772.1	25.38	-1619.2
	25.4	166.8	25.4	-780.9	25.4	-1626.4
	25.42	164	25.42	-776.1	25.42	-1629.2
	25.44	161	25.44	-763.9	25.44	-1629.6
	25.46	158.2	25.46	-752.1	25.46	-1629.9
	25.48	169.3	25.48	-754.7	25.48	-1624.2
	25.5	180.3	25.5	-757.4	25.5	-1618.5
	25.52	182.9	25.52	-763.7	25.52	-1612.6
	25.54	172.7	25.54	-775.5	25.54	-1606.5
	25.56	162.4	25.56	-787.3	25.56	-1600.4
	25.58	167.3	25.58	-782.4	25.58	-1604
	25.6	176.8	25.6	-772.5	25.6	-1610.4
	25.62	184.9	25.62	-763.7	25.62	-1616.1
	25.64	184.1	25.64	-761.8	25.64	-1616.4
	25.66	183.4	25.66	-759.9	25.66	-1616.8
	25.68	184	25.68	-759.6	25.68	-1620.1
	25.7	185.9	25.7	-760.7	25.7	-1626.2
	25.72	187.8	25.72	-761.9	25.72	-1632.3
	25.74	182.9	25.74	-776.6	25.74	-1628.9
	25.76	177.2	25.76	-793	25.76	-1624.4
	25.78	172.4	25.78	-799.6	25.78	-1623.8
	25.8	170.1	25.8	-779	25.8	-1634.5
	25.82	167.8	25.82	-758.4	25.82	-1645.1
	25.84	165.3	25.84	-754.9	25.84	-1638.3
	25.86	162.6	25.86	-761	25.86	-1621.5
	25.88	160	25.88	-767	25.88	-1604.9
	25.9	163.9	25.9	-764.3	25.9	-1598.4
	25.92	167.7	25.92	-761.6	25.92	-1592
	25.94	173.7	25.94	-758.8	25.94	-1589.2
	25.96	183.2	25.96	-755.8	25.96	-1592.2
	25.98	192.7	25.98	-752.7	25.98	-1595.3
	26	193.8	26	-751.1	26	-1598.6
	26.02	192.3	26.02	-750	26.02	-1602
	26.04	191.7	26.04	-748.4	26.04	-1605.2
	26.06	196.6	26.06	-743.8	26.06	-1606.7
	26.08	201.6	26.08	-739.2	26.08	-1608.3
	26.1	201.7	26.1	-737.4	26.1	-1607.8
	26.12	197.1	26.12	-738.1	26.12	-1605.6
	26.14	192.5	26.14	-738.9	26.14	-1603.3
	26.16	201.4	26.16	-743.4	26.16	-1590.6
	26.18	212.1	26.18	-748.3	26.18	-1576.5
	26.2	221.1	26.2	-749.7	26.2	-1566.3
	26.22	225.3	26.22	-740.5	26.22	-1567.4
	26.24	229.4	26.24	-731.4	26.24	-1568.6
	26.26	224	26.26	-728.7	26.26	-1566.8
	26.28	213	26.28	-729.9	26.28	-1563.4
	26.3	202	26.3	-731	26.3	-1560
	26.32	197.4	26.32	-735.2	26.32	-1565
	26.34	192.8	26.34	-739.4	26.34	-1569.9
	26.36	198.5	26.36	-733.1	26.36	-1573.9
	26.38	221	26.38	-709.5	26.38	-1576.1
	26.4	243.4	26.4	-685.9	26.4	-1578.4
	26.42	245.9	26.42	-693.7	26.42	-1581.3
	26.44	241.7	26.44	-712	26.44	-1584.3
	26.46	238.8	26.46	-726.9	26.46	-1586.9
	26.48	245.3	26.48	-718.1	26.48	-1586.1
	26.5	251.8	26.5	-709.4	26.5	-1585.4
	26.52	256.7	26.52	-705.4	26.52	-1583.3
	26.54	260.1	26.54	-706.1	26.54	-1579.9
	26.56	263.6	26.56	-706.9	26.56	-1576.4
	26.58	260	26.58	-696.4	26.58	-1578.7
	26.6	255.4	26.6	-684.2	26.6	-1581.7
	26.62	254	26.62	-676.3	26.62	-1584.1
	26.64	262	26.64	-681.7	26.64	-1584.5
	26.66	270	26.66	-687	26.66	-1584.9
	26.68	265.9	26.68	-686.9	26.68	-1584.5
	26.7	254.5	26.7	-683.4	26.7	-1583.8
	26.72	243.1	26.72	-680	26.72	-1583
	26.74	240.3	26.74	-682.7	26.74	-1572
	26.76	237.7	26.76	-685.3	26.76	-1561
	26.78	238.1	26.78	-690.7	26.78	-1555.5
	26.8	243.8	26.8	-700.6	26.8	-1559.7
	26.82	249.5	26.82	-710.5	26.82	-1563.9
	26.84	249.3	26.84	-714.7	26.84	-1562.2
	26.86	247	26.86	-717	26.86	-1558.4
	26.88	245.1	26.88	-717.1	26.88	-1555.9
	26.9	245.9	26.9	-701.1	26.9	-1563.5
	26.92	246.6	26.92	-685.1	26.92	-1571.1
	26.94	243.6	26.94	-683.2	26.94	-1578.7
	26.96	236.8	26.96	-695.7	26.96	-1586.4
	26.98	229.9	26.98	-708.3	26.98	-1594
	27	228	27	-716.9	27	-1578.9
	27.02	226.9	27.02	-724.9	27.02	-1560.2
	27.04	224	27.04	-732.8	27.04	-1550.2
	27.06	215.6	27.06	-740.4	27.06	-1567.7
	27.08	207.2	27.08	-748.1	27.08	-1585.2
	27.1	206.3	27.1	-744	27.1	-1589.9
	27.12	210.1	27.12	-732.6	27.12	-1586.5
	27.14	214	27.14	-721.1	27.14	-1583
	27.16	203.1	27.16	-731.5	27.16	-1575.5
	27.18	192.1	27.18	-742.2	27.18	-1567.9
	27.2	189.3	27.2	-750	27.2	-1569.2
	27.22	201.1	27.22	-752.6	27.22	-1586.3
	27.24	212.9	27.24	-755.3	27.24	-1603.5
	27.26	210.1	27.26	-750.1	27.26	-1611.6
	27.28	202.1	27.28	-742.1	27.28	-1616.6
	27.3	193.8	27.3	-735.2	27.3	-1620.2
	27.32	183.2	27.32	-737.5	27.32	-1612.6
	27.34	172.5	27.34	-739.8	27.34	-1604.9
	27.36	169.6	27.36	-743.8	27.36	-1599.2
	27.38	174.9	27.38	-749.5	27.38	-1595.4
	27.4	180.2	27.4	-755.2	27.4	-1591.5
	27.42	186.5	27.42	-760.6	27.42	-1598.8
	27.44	193	27.44	-765.9	27.44	-1608
	27.46	196.3	27.46	-771.4	27.46	-1613.9
	27.48	189.1	27.48	-777.5	27.48	-1609.4
	27.5	181.9	27.5	-783.6	27.5	-1604.8
	27.52	176.2	27.52	-779.3	27.52	-1608.1
	27.54	171.7	27.54	-768.3	27.54	-1616.4
	27.56	167.1	27.56	-757.2	27.56	-1624.8
	27.58	171.1	27.58	-760	27.58	-1625
	27.6	175.3	27.6	-763	27.6	-1625
	27.62	178.1	27.62	-762.7	27.62	-1623.5
	27.64	178.5	27.64	-756.2	27.64	-1619.3
	27.66	178.9	27.66	-749.8	27.66	-1615.1
	27.68	185.6	27.68	-756	27.68	-1617.6
	27.7	194.8	27.7	-767.1	27.7	-1622.5
	27.72	202.4	27.72	-776	27.72	-1626.7
	27.74	196.7	27.74	-766.5	27.74	-1624.1
	27.76	191	27.76	-757	27.76	-1621.4
	27.78	192.3	27.78	-756.3	27.78	-1615.7
	27.8	201.5	27.8	-765.5	27.8	-1606.5
	27.82	210.6	27.82	-774.6	27.82	-1597.4
	27.84	206.5	27.84	-768.2	27.84	-1604.7
	27.86	200	27.86	-759.1	27.86	-1615
	27.88	195.9	27.88	-754.3	27.88	-1622.7
	27.9	200.1	27.9	-764.6	27.9	-1621.1
	27.92	204.3	27.92	-774.8	27.92	-1619.6
	27.94	201.2	27.94	-774	27.94	-1619
	27.96	193.2	27.96	-765.6	27.96	-1619
	27.98	185.2	27.98	-757.3	27.98	-1619
	28	181.3	28	-754	28	-1615.3
	28.02	177.5	28.02	-751	28.02	-1611.5
	28.04	179.8	28.04	-752.1	28.04	-1610.2
	28.06	193.9	28.06	-761.3	28.06	-1613.6
	28.08	208	28.08	-770.4	28.08	-1617
	28.1	202.2	28.1	-767.3	28.1	-1613.4
	28.12	188.4	28.12	-759.3	28.12	-1606.9
	28.14	174.8	28.14	-752.8	28.14	-1602.4
	28.16	162.3	28.16	-761.6	28.16	-1618
	28.18	149.7	28.18	-770.3	28.18	-1633.7
	28.2	148.9	28.2	-776.1	28.2	-1640.8
	28.22	161.4	28.22	-778.3	28.22	-1638.1
	28.24	174	28.24	-780.6	28.24	-1635.4
	28.26	173.8	28.26	-781.3	28.26	-1636.9
	28.28	171.1	28.28	-781.7	28.28	-1639.2
	28.3	168.6	28.3	-781.9	28.3	-1641.9
	28.32	166.7	28.32	-781.5	28.32	-1646.1
	28.34	164.8	28.34	-781.2	28.34	-1650.3
	28.36	163.1	28.36	-782.8	28.36	-1645.3
	28.38	161.6	28.38	-785.8	28.38	-1633.9
	28.4	160.1	28.4	-788.9	28.4	-1622.4
	28.42	160.4	28.42	-796.7	28.42	-1628.6
	28.44	160.7	28.44	-804.7	28.44	-1635.4
	28.46	158.1	28.46	-810.4	28.46	-1636.7
	28.48	149.3	28.48	-811.5	28.48	-1626.8
	28.5	140.5	28.5	-812.7	28.5	-1616.9
	28.52	141	28.52	-812.7	28.52	-1619.9
	28.54	145.2	28.54	-812.3	28.54	-1628.3
	28.56	148.8	28.56	-812.3	28.56	-1636
	28.58	146.5	28.58	-816.5	28.58	-1636.4
	28.6	144.2	28.6	-820.7	28.6	-1636.8
	28.62	144.6	28.62	-820	28.62	-1638.7
	28.64	148	28.64	-813.6	28.64	-1642.5
	28.66	151.4	28.66	-807.1	28.66	-1646.4
	28.68	150.7	28.68	-805.7	28.68	-1646.4
	28.7	149.2	28.7	-805.3	28.7	-1645.6
	28.72	146.5	28.72	-806.5	28.72	-1644.7
	28.74	139.3	28.74	-813.7	28.74	-1643.2
	28.76	132	28.76	-821	28.76	-1641.6
	28.78	128.8	28.78	-818.5	28.78	-1645
	28.8	128.4	28.8	-809	28.8	-1651.8
	28.82	128	28.82	-799.4	28.82	-1658.7
	28.84	129.1	28.84	-801.5	28.84	-1657.9
	28.86	130.2	28.86	-804.2	28.86	-1656.8
	28.88	131.7	28.88	-808.1	28.88	-1654.3
	28.9	134	28.9	-814.6	28.9	-1648.9
	28.92	136.3	28.92	-821.1	28.92	-1643.6
	28.94	133.8	28.94	-813.4	28.94	-1644.9
	28.96	129.2	28.96	-799.7	28.96	-1649.1
	28.98	125.6	28.98	-787.3	28.98	-1652.9
	29	134	29	-791.9	29	-1652.2
	29.02	142.4	29.02	-796.5	29.02	-1651.4
	29.04	144.9	29.04	-801.4	29.04	-1648.8
	29.06	140.4	29.06	-806.7	29.06	-1643.8
	29.08	135.8	29.08	-812.1	29.08	-1638.9
	29.1	136.3	29.1	-815.8	29.1	-1640.5
	29.12	137.8	29.12	-819.2	29.12	-1643.6
	29.14	138.1	29.14	-821.1	29.14	-1645.1
	29.16	133.5	29.16	-816.5	29.16	-1640.5
	29.18	129	29.18	-812	29.18	-1636
	29.2	131.1	29.2	-816.1	29.2	-1644
	29.22	138.4	29.22	-826.7	29.22	-1661.5
	29.24	145.6	29.24	-837.4	29.24	-1679
	29.26	139.2	29.26	-823.6	29.26	-1672.1
	29.28	131.9	29.28	-808.4	29.28	-1663.7
	29.3	128.8	29.3	-800.9	29.3	-1656.2
	29.32	134.5	29.32	-810.1	29.32	-1650.5
	29.34	140.2	29.34	-819.2	29.34	-1644.8
	29.36	146.5	29.36	-815.9	29.36	-1644.1
	29.38	153	29.38	-807.2	29.38	-1645.6
	29.4	158.5	29.4	-799.9	29.4	-1647.8
	29.42	150.5	29.42	-813.6	29.42	-1659.2
	29.44	142.5	29.44	-827.3	29.44	-1670.6
	29.46	137	29.46	-829.3	29.46	-1672.1
	29.48	134.7	29.48	-816.3	29.48	-1661.1
	29.5	132.4	29.5	-803.4	29.5	-1650
	29.52	135.1	29.52	-809.1	29.52	-1650.2
	29.54	138.9	29.54	-819	29.54	-1652.8
	29.56	141.2	29.56	-825.6	29.56	-1656.4
	29.58	137	29.58	-817.9	29.58	-1664.1
	29.6	132.8	29.6	-810.3	29.6	-1671.7
	29.62	132.7	29.62	-806.4	29.62	-1669
	29.64	135.8	29.64	-805.2	29.64	-1658.3
	29.66	138.8	29.66	-804.1	29.66	-1647.7
	29.68	133.7	29.68	-801.1	29.68	-1655.2
	29.7	127.9	29.7	-798.1	29.7	-1664
	29.72	126.8	29.72	-798.1	29.72	-1667.4
	29.74	136	29.74	-805	29.74	-1659
	29.76	145.1	29.76	-811.8	29.76	-1650.6
	29.78	144.6	29.78	-816.6	29.78	-1651.6
	29.8	139.7	29.8	-820.4	29.8	-1657
	29.82	135	29.82	-823.4	29.82	-1661.7
	29.84	135	29.84	-813.1	29.84	-1656
	29.86	135	29.86	-802.8	29.86	-1650.2
	29.88	132.4	29.88	-800.5	29.88	-1650.1
	29.9	126.3	29.9	-808.5	29.9	-1657.4
	29.92	120.2	29.92	-816.4	29.92	-1664.6
	29.94	119.3	29.94	-816.8	29.94	-1659.9
	29.96	119.7	29.96	-815.2	29.96	-1652.2
	29.98	121.7	29.98	-812.4	29.98	-1645.3
	30	131.2	30	-803.2	30	-1641.5
	30.02	140.8	30.02	-794.1	30.02	-1637.7
	30.04	143.7	30.04	-793.4	30.04	-1638.7
	30.06	141.4	30.06	-799.5	30.06	-1643.7
	30.08	139.2	30.08	-805.6	30.08	-1648.6
	30.1	147.5	30.1	-806.4	30.1	-1648.3
	30.12	156.6	30.12	-806.7	30.12	-1647.5
	30.14	161.6	30.14	-809	30.14	-1647.8
	30.16	157.1	30.16	-815.4	30.16	-1650.5
	30.18	152.5	30.18	-821.9	30.18	-1653.1
	30.2	143	30.2	-819.6	30.2	-1653.7
	30.22	131.2	30.22	-813.2	30.22	-1653.4
	30.24	120.1	30.24	-807	30.24	-1652.8
	30.26	122.8	30.26	-807	30.26	-1649.4
	30.28	125.5	30.28	-807	30.28	-1646
	30.3	127.8	30.3	-809.9	30.3	-1644.2
	30.32	129.7	30.32	-816.8	30.32	-1644.5
	30.34	131.6	30.34	-823.6	30.34	-1644.9
	30.36	132	30.36	-820.1	30.36	-1655.6
	30.38	132	30.38	-814	30.38	-1669
	30.4	132.1	30.4	-808.2	30.4	-1677.8
	30.42	132.9	30.42	-803.6	30.42	-1665.3
	30.44	133.7	30.44	-799.1	30.44	-1652.7
	30.46	133	30.46	-801.2	30.46	-1651.8
	30.48	131.1	30.48	-808.8	30.48	-1660.5
	30.5	129.2	30.5	-816.4	30.5	-1669.3
	30.52	132.9	30.52	-819.8	30.52	-1668.2
	30.54	137	30.54	-822.8	30.54	-1666.3
	30.56	140.2	30.56	-822.5	30.56	-1664.7
	30.58	141	30.58	-814.2	30.58	-1663.5
	30.6	141.7	30.6	-805.8	30.6	-1662.4
	30.62	138.2	30.62	-805.8	30.62	-1660.7
	30.64	132.5	30.64	-810	30.64	-1658.8
	30.66	127	30.66	-814.1	30.66	-1657.2
	30.68	127.4	30.68	-815.6	30.68	-1661.4
	30.7	127.8	30.7	-817.1	30.7	-1665.6
	30.72	128.3	30.72	-818.5	30.72	-1666.3
	30.74	129.1	30.74	-819.6	30.74	-1662.1
	30.76	129.8	30.76	-820.8	30.76	-1657.9
	30.78	132.7	30.78	-820.1	30.78	-1661.8
	30.8	136.1	30.8	-819	30.8	-1667.9
	30.82	137.9	30.82	-818.3	30.82	-1672.8
	30.84	131	30.84	-820.2	30.84	-1671.7
	30.86	124.2	30.86	-822.1	30.86	-1670.5
	30.88	121.2	30.88	-821.8	30.88	-1665.9
	30.9	121.6	30.9	-819.5	30.9	-1658.3
	30.92	122	30.92	-817.2	30.92	-1650.7
	30.94	125.5	30.94	-814.9	30.94	-1651.7
	30.96	129.3	30.96	-812.6	30.96	-1653.6
	30.98	133.6	30.98	-812.4	30.98	-1656.5
	31	139.3	31	-817.4	31	-1661.8
	31.02	145.1	31.02	-822.3	31.02	-1667.2
	31.04	138	31.04	-819.7	31.04	-1663.2
	31.06	124.3	31.06	-813.3	31.06	-1654.5
	31.08	111.2	31.08	-807.3	31.08	-1646.2
	31.1	117.7	31.1	-818	31.1	-1653.1
	31.12	124.2	31.12	-828.7	31.12	-1659.9
	31.14	128.5	31.14	-831.3	31.14	-1659.2
	31.16	129.6	31.16	-822.1	31.16	-1647.4
	31.18	130.7	31.18	-813	31.18	-1635.6
	31.2	136.4	31.2	-813.4	31.2	-1637.8
	31.22	143.2	31.22	-816.4	31.22	-1643.8
	31.24	147.9	31.24	-819.2	31.24	-1650.1
	31.26	141.1	31.26	-820.8	31.26	-1657.4
	31.28	134.2	31.28	-822.3	31.28	-1664.6
	31.3	131	31.3	-820.6	31.3	-1670
	31.32	131	31.32	-816	31.32	-1673.8
	31.34	131	31.34	-811.4	31.34	-1677.6
	31.36	135.8	31.36	-815.1	31.36	-1675.9
	31.38	141.1	31.38	-819.7	31.38	-1673.7
	31.4	144.2	31.4	-821.7	31.4	-1672.6
	31.42	141.1	31.42	-817.2	31.42	-1674.9
	31.44	138.1	31.44	-812.6	31.44	-1677.2
	31.46	138	31.46	-812.5	31.46	-1675
	31.48	139.5	31.48	-814.8	31.48	-1670.5
	31.5	140.8	31.5	-816.9	31.5	-1666.1
	31.52	134	31.52	-814.3	31.52	-1669.9
	31.54	127.1	31.54	-811.6	31.54	-1673.7
	31.56	125	31.56	-811.8	31.56	-1673.6
	31.58	129.9	31.58	-816.4	31.58	-1667.5
	31.6	134.9	31.6	-821	31.6	-1661.4
	31.62	132.8	31.62	-820.8	31.62	-1661.8
	31.64	128.6	31.64	-819.3	31.64	-1664
	31.66	123.9	31.66	-816.9	31.66	-1665.6
	31.68	116.3	31.68	-809.3	31.68	-1662.5
	31.7	108.7	31.7	-801.7	31.7	-1659.5
	31.72	112.9	31.72	-802.6	31.72	-1659.6
	31.74	128.2	31.74	-811.3	31.74	-1662.6
	31.76	143.4	31.76	-820.1	31.76	-1665.7
	31.78	145	31.78	-812.1	31.78	-1660.2
	31.8	145	31.8	-802.2	31.8	-1653.7
	31.82	143.6	31.82	-795.6	31.82	-1650.5
	31.84	138.2	31.84	-797.9	31.84	-1656.2
	31.86	132.9	31.86	-800.2	31.86	-1662
	31.88	129	31.88	-803.4	31.88	-1664.7
	31.9	126	31.9	-807.3	31.9	-1665.9
	31.92	123.2	31.92	-810.9	31.92	-1667
	31.94	132.7	31.94	-805.6	31.94	-1667
	31.96	142.2	31.96	-800.3	31.96	-1667
	31.98	145.2	31.98	-797.6	31.98	-1666
	32	137.9	32	-799.1	32	-1663.3
	32.02	130.7	32.02	-800.6	32.02	-1660.6
	32.04	133.4	32.04	-809.7	32.04	-1657.7
	32.06	139.1	32.06	-821.1	32.06	-1654.6
	32.08	142.9	32.08	-830	32.08	-1652.7
	32.1	134.9	32.1	-822.8	32.1	-1658.1
	32.12	126.9	32.12	-815.5	32.12	-1663.4
	32.14	126.1	32.14	-807.5	32.14	-1663.3
	32.16	132.2	32.16	-798.8	32.16	-1657.9
	32.18	138.3	32.18	-790	32.18	-1652.6
	32.2	135.6	32.2	-804.2	32.2	-1656
	32.22	131.8	32.22	-821.3	32.22	-1660.6
	32.24	128.6	32.24	-831.8	32.24	-1661.7
	32.26	127.1	32.26	-823.4	32.26	-1653
	32.28	125.6	32.28	-815.1	32.28	-1644.2
	32.3	126.2	32.3	-809.3	32.3	-1644.1
	32.32	128.1	32.32	-805.2	32.32	-1649.1
	32.34	130	32.34	-801	32.34	-1654
	32.36	131.2	32.36	-805.2	32.36	-1654.4
	32.38	132.3	32.38	-809.4	32.38	-1654.8
	32.4	136.6	32.4	-811.6	32.4	-1656.3
	32.42	146.2	32.42	-810.4	32.42	-1659.7
	32.44	155.7	32.44	-809.3	32.44	-1663.2
	32.46	148.5	32.46	-804.1	32.46	-1664.9
	32.48	135.9	32.48	-797.6	32.48	-1666
	32.5	125.6	32.5	-792.4	32.5	-1667
	32.52	130.6	32.52	-795.4	32.52	-1667
	32.54	135.5	32.54	-798.5	32.54	-1667
	32.56	138.4	32.56	-801.9	32.56	-1668.5
	32.58	139.1	32.58	-805.7	32.58	-1671.6
	32.6	139.9	32.6	-809.5	32.6	-1674.6
	32.62	143	32.62	-811.3	32.62	-1667.7
	32.64	146.4	32.64	-812.9	32.64	-1659.3
	32.66	148.2	32.66	-813.8	32.66	-1654.6
	32.68	145.2	32.68	-813	32.68	-1661.1
	32.7	142.1	32.7	-812.3	32.7	-1667.6
	32.72	137.4	32.72	-813.7	32.72	-1667.4
	32.74	131.7	32.74	-816.3	32.74	-1663.2
	32.76	126	32.76	-819	32.76	-1659
	32.78	134	32.78	-811.8	32.78	-1660.1
	32.8	142	32.8	-804.5	32.8	-1661.3
	32.82	146.7	32.82	-805.7	32.82	-1664.4
	32.84	146	32.84	-820.9	32.84	-1670.9
	32.86	145.2	32.86	-836.1	32.86	-1677.4
	32.88	142.2	32.88	-832.3	32.88	-1675.3
	32.9	138.3	32.9	-822	32.9	-1670.4
	32.92	134.7	32.92	-813.1	32.92	-1666
	32.94	132.4	32.94	-814.3	32.94	-1665.6
	32.96	130.2	32.96	-815.4	32.96	-1665.2
	32.98	131.4	32.98	-816.2	32.98	-1663.1
	33	136.4	33	-816.6	33	-1659.3
	33.02	141.3	33.02	-816.9	33.02	-1655.5
	33.04	135.7	33.04	-809.4	33.04	-1661.9
	33.06	128.5	33.06	-800.6	33.06	-1669.9
	33.08	123.5	33.08	-794	33.08	-1672.7
	33.1	125.4	33.1	-794	33.1	-1659
	33.12	127.3	33.12	-794	33.12	-1645.3
	33.14	134.1	33.14	-798.2	33.14	-1637.2
	33.16	144	33.16	-805.1	33.16	-1632.6
	33.18	153.9	33.18	-811.9	33.18	-1628
	33.2	141.6	33.2	-810.1	33.2	-1637.4
	33.22	129	33.22	-808.2	33.22	-1646.9
	33.24	124.2	33.24	-805.9	33.24	-1653
	33.26	133	33.26	-802.8	33.26	-1653
	33.28	141.7	33.28	-799.8	33.28	-1653
	33.3	145.4	33.3	-805.2	33.3	-1654.1
	33.32	147.3	33.32	-813.6	33.32	-1655.6
	33.34	149.1	33.34	-821.1	33.34	-1657.6
	33.36	149.8	33.36	-821.8	33.36	-1662.9
	33.38	150.6	33.38	-822.6	33.38	-1668.3
	33.4	146.7	33.4	-821.3	33.4	-1666.2
	33.42	138	33.42	-817.9	33.42	-1656.3
	33.44	129.2	33.44	-814.5	33.44	-1646.4
	33.46	134.6	33.46	-817.3	33.46	-1654.5
	33.48	142.2	33.48	-821.1	33.48	-1665.5
	33.5	145.9	33.5	-823.8	33.5	-1673.6
	33.52	137.2	33.52	-823.1	33.52	-1672.1
	33.54	128.4	33.54	-822.3	33.54	-1670.6
	33.56	127.8	33.56	-821.1	33.56	-1667.7
	33.58	132.3	33.58	-819.6	33.58	-1663.9
	33.6	136.9	33.6	-818	33.6	-1660.1
	33.62	129.5	33.62	-818.4	33.62	-1652.9
	33.64	121.9	33.64	-818.8	33.64	-1645.7
	33.66	116.6	33.66	-818.7	33.66	-1648.2
	33.68	115.5	33.68	-818	33.68	-1668.4
	33.7	114.3	33.7	-817.2	33.7	-1688.5
	33.72	113.4	33.72	-815.6	33.72	-1684.8
	33.74	112.7	33.74	-813.7	33.74	-1672.3
	33.76	112.2	33.76	-813.2	33.76	-1661.4
	33.78	113.7	33.78	-824.6	33.78	-1665.6
	33.8	115.2	33.8	-836	33.8	-1669.8
	33.82	118	33.82	-839.6	33.82	-1672.2
	33.84	122.2	33.84	-834.7	33.84	-1672.6
	33.86	126.4	33.86	-829.7	33.86	-1672.9
	33.88	124.7	33.88	-826.7	33.88	-1667.8
	33.9	122.1	33.9	-824.1	33.9	-1661.7
	33.92	121.6	33.92	-820.6	33.92	-1657.3
	33.94	128.9	33.94	-814.5	33.94	-1658.4
	33.96	136.1	33.96	-808.4	33.96	-1659.5
	33.98	135.8	33.98	-812.4	33.98	-1656.8
	34	130.5	34	-823.1	34	-1651.5
	34.02	125.1	34.02	-833.7	34.02	-1646.1
	34.04	127.6	34.04	-831	34.04	-1646.7
	34.06	130.3	34.06	-828	34.06	-1647.5
	34.08	130	34.08	-824.8	34.08	-1648.1
	34.1	124.3	34.1	-821.4	34.1	-1648.5
	34.12	118.6	34.12	-818	34.12	-1648.9
	34.14	115.4	34.14	-821.7	34.14	-1650.1
	34.16	113.1	34.16	-828.1	34.16	-1651.6
	34.18	112.2	34.18	-832.5	34.18	-1653.4
	34.2	124.8	34.2	-816.9	34.2	-1658
	34.22	137.3	34.22	-801.3	34.22	-1662.6
	34.24	143.5	34.24	-793.5	34.24	-1662.5
	34.26	142.3	34.26	-794.7	34.26	-1657.2
	34.28	141.2	34.28	-795.8	34.28	-1651.8
	34.3	139.1	34.3	-802.7	34.3	-1659.7
	34.32	136.8	34.32	-810.7	34.32	-1670
	34.34	134.8	34.34	-816.3	34.34	-1679
	34.36	133.6	34.36	-813.3	34.36	-1683.6
	34.38	132.5	34.38	-810.2	34.38	-1688.1
	34.4	129.7	34.4	-809.2	34.4	-1683.9
	34.42	125.9	34.42	-809.6	34.42	-1673.6
	34.44	122.1	34.44	-810	34.44	-1663.4
	34.46	127.9	34.46	-807.4	34.46	-1664.8
	34.48	134	34.48	-804.8	34.48	-1666.7
	34.5	138	34.5	-803.5	34.5	-1665.8
	34.52	138	34.52	-805	34.52	-1659.3
	34.54	138	34.54	-806.6	34.54	-1652.9
	34.56	137.7	34.56	-808.9	34.56	-1653.4
	34.58	137.3	34.58	-811.6	34.58	-1656.9
	34.6	136.9	34.6	-813.7	34.6	-1659.2
	34.62	136.2	34.62	-809.9	34.62	-1650.5
	34.64	135.4	34.64	-806.1	34.64	-1641.7
	34.66	135.5	34.66	-807.7	34.66	-1642.1
	34.68	136.7	34.68	-815.7	34.68	-1653.1
	34.7	137.8	34.7	-823.7	34.7	-1664.2
	34.72	140.9	34.72	-820.9	34.72	-1663.5
	34.74	144.3	34.74	-815.9	34.74	-1660.4
	34.76	145.6	34.76	-812.4	34.76	-1657.5
	34.78	138.7	34.78	-814.3	34.78	-1655.2
	34.8	131.9	34.8	-816.2	34.8	-1653
	34.82	129.4	34.82	-815.7	34.82	-1656
	34.84	130.2	34.84	-813.4	34.84	-1662.8
	34.86	131	34.86	-811.1	34.86	-1669.7
	34.88	127.4	34.88	-815	34.88	-1664.5
	34.9	123.5	34.9	-819.2	34.9	-1658.8
	34.92	124.5	34.92	-819.9	34.92	-1655.4
	34.94	135.2	34.94	-813.4	34.94	-1656.5
	34.96	145.8	34.96	-806.9	34.96	-1657.7
	34.98	141	34.98	-807.4	34.98	-1655.9
	35	129.5	35	-810.8	35	-1652.8
	35.02	119.1	35.02	-814.1	35.02	-1650.5
	35.04	120.6	35.04	-816.1	35.04	-1656.6
	35.06	122.2	35.06	-818	35.06	-1662.7
	35.08	125.8	35.08	-817.8	35.08	-1664.3
	35.1	131.8	35.1	-815.1	35.1	-1660.5
	35.12	137.9	35.12	-812.5	35.12	-1656.7
	35.14	132.1	35.14	-806	35.14	-1658.5
	35.16	123.7	35.16	-798.8	35.16	-1661.6
	35.18	116.8	35.18	-794.4	35.18	-1662.6
	35.2	116.1	35.2	-801.2	35.2	-1655.8
	35.22	115.3	35.22	-808.1	35.22	-1648.9
	35.24	116.5	35.24	-809	35.24	-1645.6
	35.26	119.2	35.26	-805.6	35.26	-1644.8
	35.28	121.9	35.28	-802.2	35.28	-1644
	35.3	124.9	35.3	-811.4	35.3	-1654.5
	35.32	127.9	35.32	-821.3	35.32	-1665.5
	35.34	129.5	35.34	-826.7	35.34	-1671.8
	35.36	128	35.36	-822.5	35.36	-1668
	35.38	126.5	35.38	-818.3	35.38	-1664.2
	35.4	125.2	35.4	-818.1	35.4	-1654.8
	35.42	124.1	35.42	-819.6	35.42	-1643
	35.44	123.2	35.44	-820.7	35.44	-1632
	35.46	125.9	35.46	-816.1	35.46	-1631.6
	35.48	128.5	35.48	-811.5	35.48	-1631.2
	35.5	131.5	35.5	-809.7	35.5	-1634.9
	35.52	134.9	35.52	-811.2	35.52	-1643.6
	35.54	138.4	35.54	-812.7	35.54	-1652.4
	35.56	138.7	35.56	-811.8	35.56	-1650.6
	35.58	138.3	35.58	-810.2	35.58	-1646.4
	35.6	138.7	35.6	-808.5	35.6	-1643.2
	35.62	142.1	35.62	-805.8	35.62	-1644.4
	35.64	145.5	35.64	-803.2	35.64	-1645.5
	35.66	144.8	35.66	-802.6	35.66	-1645.6
	35.68	141	35.68	-803.8	35.68	-1644.8
	35.7	137.2	35.7	-804.9	35.7	-1644
	35.72	142	35.72	-804.3	35.72	-1640.1
	35.74	147.3	35.74	-803.5	35.74	-1635.9
	35.76	151.4	35.76	-802.3	35.76	-1633.1
	35.78	152.5	35.78	-800	35.78	-1633.5
	35.8	153.6	35.8	-797.7	35.8	-1633.9
	35.82	150.1	35.82	-800.1	35.82	-1625.6
	35.84	144.4	35.84	-804.7	35.84	-1613.4
	35.86	139.4	35.86	-808.7	35.86	-1602.7
	35.88	145.9	35.88	-803.7	35.88	-1614.1
	35.9	152.3	35.9	-798.8	35.9	-1625.6
	35.92	158.7	35.92	-795.8	35.92	-1632.3
	35.94	164.7	35.94	-795.5	35.94	-1633.1
	35.96	170.8	35.96	-795.1	35.96	-1633.9
	35.98	168.9	35.98	-793.8	35.98	-1619.8
	36	165.1	36	-792.2	36	-1602.3
	36.02	162.6	36.02	-790.9	36.02	-1589.9
	36.04	165.6	36.04	-790.5	36.04	-1600.2
	36.06	168.7	36.06	-790.2	36.06	-1610.4
	36.08	168.1	36.08	-790	36.08	-1619
	36.1	164.7	36.1	-790	36.1	-1626.3
	36.12	161.2	36.12	-790	36.12	-1633.5
	36.14	163.8	36.14	-791.4	36.14	-1623.4
	36.16	166.9	36.16	-792.9	36.16	-1611.9
	36.18	168.9	36.18	-791.4	36.18	-1605.3
	36.2	168.5	36.2	-783.1	36.2	-1609.5
	36.22	168.1	36.22	-774.7	36.22	-1613.7
	36.24	163.1	36.24	-778.7	36.24	-1617.1
	36.26	155.9	36.26	-788.6	36.26	-1620.1
	36.28	149.2	36.28	-798.1	36.28	-1622.9
	36.3	152.6	36.3	-800	36.3	-1621.4
	36.32	156	36.32	-801.9	36.32	-1619.9
	36.34	156	36.34	-800.6	36.34	-1618.5
	36.36	151.5	36.36	-794.8	36.36	-1617.4
	36.38	146.9	36.38	-789.1	36.38	-1616.2
	36.4	146	36.4	-788.3	36.4	-1620.3
	36.42	146	36.42	-788.7	36.42	-1625.6
	36.44	145.7	36.44	-788.9	36.44	-1631.7
	36.46	143.8	36.46	-788.6	36.46	-1641.6
	36.48	141.9	36.48	-788.2	36.48	-1651.5
	36.5	141.4	36.5	-793	36.5	-1648.1
	36.52	142.2	36.52	-802.2	36.52	-1633.6
	36.54	142.9	36.54	-811.3	36.54	-1619.1
	36.56	145.1	36.56	-809.9	36.56	-1620.1
	36.58	147.4	36.58	-807.6	36.58	-1622.4
	36.6	150	36.6	-806.2	36.6	-1627.6
	36.62	153.4	36.62	-807	36.62	-1639.8
	36.64	156.9	36.64	-807.7	36.64	-1652
	36.66	157.7	36.66	-811.8	36.66	-1647.3
	36.68	157.4	36.68	-817.5	36.68	-1634.4
	36.7	156.6	36.7	-822.7	36.7	-1622.4
	36.72	148.6	36.72	-816.6	36.72	-1632.3
	36.74	140.6	36.74	-810.5	36.74	-1642.2
	36.76	135	36.76	-808.9	36.76	-1647
	36.78	132.8	36.78	-813.5	36.78	-1644.8
	36.8	130.5	36.8	-818.1	36.8	-1642.5
	36.82	135.7	36.82	-821.7	36.82	-1632
	36.84	143	36.84	-825.1	36.84	-1619.5
	36.86	149.6	36.86	-826.5	36.86	-1611.6
	36.88	153	36.88	-817.3	36.88	-1627.2
	36.9	156.4	36.9	-808.2	36.9	-1642.8
	36.92	154.7	36.92	-804.2	36.92	-1643.6
	36.94	148.6	36.94	-804.6	36.94	-1631.8
	36.96	142.5	36.96	-805	36.96	-1620
	36.98	138.2	36.98	-810.9	36.98	-1626.3
	37	134	37	-817.4	37	-1634.3
	37.02	132.1	37.02	-821	37.02	-1639.7
	37.04	135.9	37.04	-817.6	37.04	-1638.5
	37.06	139.7	37.06	-814.2	37.06	-1637.4
	37.08	140.7	37.08	-812	37.08	-1637
	37.1	140.4	37.1	-810.5	37.1	-1637
	37.12	139.9	37.12	-809.1	37.12	-1637.3
	37.14	136.1	37.14	-812.2	37.14	-1644.9
	37.16	132.2	37.16	-815.2	37.16	-1652.5
	37.18	129.8	37.18	-817.3	37.18	-1656.7
	37.2	129.5	37.2	-818.1	37.2	-1655.9
	37.22	129.1	37.22	-818.8	37.22	-1655.2
	37.24	131.1	37.24	-816.9	37.24	-1647.2
	37.26	133.8	37.26	-814.2	37.26	-1637.3
	37.28	136.4	37.28	-811.9	37.28	-1630.1
	37.3	139.1	37.3	-811.1	37.3	-1637.4
	37.32	141.8	37.32	-810.4	37.32	-1644.6
	37.34	142.4	37.34	-806.8	37.34	-1645.8
	37.36	141.2	37.36	-800.7	37.36	-1641.6
	37.38	140.1	37.38	-794.6	37.38	-1637.4
	37.4	136.6	37.4	-792.6	37.4	-1638.7
	37.42	132.7	37.42	-791.1	37.42	-1640.6
	37.44	130.6	37.44	-794.4	37.44	-1643.3
	37.46	132.9	37.46	-810	37.46	-1647.8
	37.48	135.2	37.48	-825.6	37.48	-1652.4
	37.5	137.7	37.5	-823.5	37.5	-1647.5
	37.52	140.4	37.52	-812.1	37.52	-1637.6
	37.54	143.1	37.54	-801	37.54	-1628.1
	37.56	148.1	37.56	-801.8	37.56	-1630
	37.58	153	37.58	-802.5	37.58	-1631.9
	37.6	151.6	37.6	-804.1	37.6	-1634.2
	37.62	140.5	37.62	-806.7	37.62	-1637.3
	37.64	129.5	37.64	-809.4	37.64	-1640.3
	37.66	131.1	37.66	-812.7	37.66	-1642.5
	37.68	136.5	37.68	-816.1	37.68	-1644.4
	37.7	140.7	37.7	-818.5	37.7	-1645
	37.72	138.4	37.72	-815.5	37.72	-1638.6
	37.74	136.1	37.74	-812.5	37.74	-1632.1
	37.76	136.4	37.76	-809.4	37.76	-1626.6
	37.78	139.1	37.78	-806.4	37.78	-1622
	37.8	141.7	37.8	-803.3	37.8	-1617.5
	37.82	138.2	37.82	-804	37.82	-1621.4
	37.84	134.1	37.84	-805.2	37.84	-1626.4
	37.86	132.4	37.86	-804.2	37.86	-1629.2
	37.88	137.8	37.88	-797.8	37.88	-1626.1
	37.9	143.1	37.9	-791.3	37.9	-1623.1
	37.92	144.8	37.92	-792.9	37.92	-1620.3
	37.94	144.4	37.94	-799	37.94	-1617.6
	37.96	144	37.96	-804.9	37.96	-1615.1
	37.98	145.9	37.98	-801.1	37.98	-1621.2
	38	147.8	38	-797.3	38	-1627.3
	38.02	149.6	38.02	-793.7	38.02	-1629.4
	38.04	151.1	38.04	-790.2	38.04	-1625.2
	38.06	152.6	38.06	-786.8	38.06	-1621
	38.08	155.6	38.08	-788	38.08	-1623.2
	38.1	159.1	38.1	-790.7	38.1	-1627.4
	38.12	161.4	38.12	-792.8	38.12	-1630.8
	38.14	156.8	38.14	-791.7	38.14	-1629.3
	38.16	152.2	38.16	-790.6	38.16	-1627.7
	38.18	152.7	38.18	-787.6	38.18	-1624.6
	38.2	158.1	38.2	-783.1	38.2	-1620.1
	38.22	163.4	38.22	-778.5	38.22	-1615.5
	38.24	168.7	38.24	-777.3	38.24	-1617
	38.26	174.1	38.26	-776.6	38.26	-1619.3
	38.28	176.4	38.28	-774.9	38.28	-1618.9
	38.3	170.3	38.3	-770.7	38.3	-1610.9
	38.32	164.2	38.32	-766.5	38.32	-1602.9
	38.34	162.7	38.34	-763.8	38.34	-1608.5
	38.36	163.9	38.36	-761.9	38.36	-1621.8
	38.38	165.1	38.38	-760.1	38.38	-1634.8
	38.4	172.3	38.4	-767.3	38.4	-1612.3
	38.42	179.5	38.42	-774.5	38.42	-1589.8
	38.44	184.7	38.44	-778.7	38.44	-1577.9
	38.46	186.6	38.46	-777.9	38.46	-1582.9
	38.48	188.5	38.48	-777.2	38.48	-1587.8
	38.5	187.8	38.5	-776.1	38.5	-1586.7
	38.52	186.3	38.52	-775	38.52	-1583.6
	38.54	186	38.54	-771.4	38.54	-1583.6
	38.56	193.6	38.56	-752	38.56	-1603
	38.58	201.2	38.58	-732.6	38.58	-1622.4
	38.6	197.3	38.6	-730.9	38.6	-1619.8
	38.62	182.1	38.62	-746.5	38.62	-1595.9
	38.64	166.8	38.64	-762.1	38.64	-1571.9
	38.66	178.1	38.66	-759	38.66	-1574.4
	38.68	192.9	38.68	-753.3	38.68	-1580.5
	38.7	202.4	38.7	-751	38.7	-1585.2
	38.72	195.9	38.72	-759	38.72	-1586
	38.74	189.4	38.74	-767	38.74	-1586.7
	38.76	185.3	38.76	-759.2	38.76	-1586.8
	38.78	182.7	38.78	-742.1	38.78	-1586.4
	38.8	180	38.8	-725	38.8	-1586
	38.82	176.6	38.82	-734.2	38.82	-1587.9
	38.84	173.1	38.84	-743.3	38.84	-1589.8
	38.86	175.6	38.86	-745.4	38.86	-1589.1
	38.88	187.8	38.88	-735.9	38.88	-1584.2
	38.9	200	38.9	-726.4	38.9	-1579.2
	38.92	204.7	38.92	-728.9	38.92	-1576.3
	38.94	207	38.94	-735.3	38.94	-1574
	38.96	208.9	38.96	-741.8	38.96	-1573
	38.98	207.7	38.98	-748.3	38.98	-1581
	39	206.6	39	-754.8	39	-1589
	39.02	205.4	39.02	-762.2	39.02	-1589.4
	39.04	204.3	39.04	-770.6	39.04	-1582.2
	39.06	203.1	39.06	-778.9	39.06	-1574.9
	39.08	189.4	39.08	-773	39.08	-1581
	39.1	173.8	39.1	-765	39.1	-1589
	39.12	165.8	39.12	-757.2	39.12	-1593.3
	39.14	181.5	39.14	-750	39.14	-1586.5
	39.16	197.1	39.16	-742.7	39.16	-1579.6
	39.18	192.1	39.18	-745.2	39.18	-1579.4
	39.2	174.6	39.2	-753.6	39.2	-1583.2
	39.22	157.1	39.22	-761.9	39.22	-1587
	39.24	171	39.24	-767.3	39.24	-1589.3
	39.26	185.1	39.26	-772.6	39.26	-1591.6
	39.28	191.1	39.28	-773.6	39.28	-1592.4
	39.3	183.1	39.3	-767.1	39.3	-1590.9
	39.32	175.1	39.32	-760.7	39.32	-1589.4
	39.34	169.6	39.34	-764.7	39.34	-1588.7
	39.36	165	39.36	-772.3	39.36	-1588.3
	39.38	161.5	39.38	-779.4	39.38	-1587.7
	39.4	165.7	39.4	-783.2	39.4	-1585
	39.42	169.9	39.42	-787.1	39.42	-1582.4
	39.44	171.1	39.44	-788.8	39.44	-1581
	39.46	169.2	39.46	-788.4	39.46	-1581
	39.48	167.3	39.48	-788.1	39.48	-1581
	39.5	163.1	39.5	-793.9	39.5	-1577.7
	39.52	158.5	39.52	-800.8	39.52	-1573.9
	39.54	152.6	39.54	-803.6	39.54	-1573.1
	39.56	142.7	39.56	-793.7	39.56	-1581.8
	39.58	132.8	39.58	-783.8	39.58	-1590.6
	39.6	133	39.6	-782.8	39.6	-1594.2
	39.62	139.4	39.62	-787.4	39.62	-1594.6
	39.64	145.9	39.64	-791.9	39.64	-1595
	39.66	149	39.66	-793.9	39.66	-1597.6
	39.68	152	39.68	-795.8	39.68	-1600.3
	39.7	152.6	39.7	-795.9	39.7	-1599.9
	39.72	148.8	39.72	-792.9	39.72	-1594.2
	39.74	145	39.74	-789.8	39.74	-1588.5
	39.76	151.8	39.76	-793.5	39.76	-1596.2
	39.78	162.5	39.78	-799.6	39.78	-1608.8
	39.8	170.2	39.8	-804.8	39.8	-1619
	39.82	153.9	39.82	-803.3	39.82	-1609.9
	39.84	137.5	39.84	-801.8	39.84	-1600.7
	39.86	128.3	39.86	-801.7	39.86	-1595.8
	39.88	126.7	39.88	-803.3	39.88	-1595.4
	39.9	125.2	39.9	-804.8	39.9	-1595.1
	39.92	126.3	39.92	-803.7	39.92	-1598.9
	39.94	127.8	39.94	-802.2	39.94	-1603.5
	39.96	131	39.96	-802.2	39.96	-1607.8
	39.98	139.8	39.98	-807.6	39.98	-1611.2
	40	148.5	40	-812.9	40	-1614.6
	40.02	150.2	40.02	-816.6	40.02	-1613.2
	40.04	147.1	40.04	-819.3	40.04	-1608.7
	40.06	144.1	40.06	-821.9	40.06	-1604.1
	40.08	139.5	40.08	-822.4	40.08	-1606.2
	40.1	135	40.1	-822.8	40.1	-1608.5
	40.12	132.5	40.12	-824.5	40.12	-1614.9
	40.14	134.1	40.14	-828.7	40.14	-1629
	40.16	135.6	40.16	-832.8	40.16	-1643.1
	40.18	140.7	40.18	-828.2	40.18	-1636.8
	40.2	147.2	40.2	-820.2	40.2	-1622.7
	40.22	152.4	40.22	-813.5	40.22	-1610.3
	40.24	145.9	40.24	-818.9	40.24	-1613.8
	40.26	139.4	40.26	-824.2	40.26	-1617.2
	40.28	134.2	40.28	-823.6	40.28	-1623.7
	40.3	130.4	40.3	-816.3	40.3	-1633.6
	40.32	126.6	40.32	-809.1	40.32	-1643.5
	40.34	133.1	40.34	-803.8	40.34	-1645
	40.36	141.5	40.36	-798.9	40.36	-1645
	40.38	146.1	40.38	-796.5	40.38	-1645.4
	40.4	137.3	40.4	-803.4	40.4	-1647.3
	40.42	128.5	40.42	-810.2	40.42	-1649.2
	40.44	128.4	40.44	-817.1	40.44	-1642.3
	40.46	134.1	40.46	-823.9	40.46	-1629.4
	40.48	139.8	40.48	-830.8	40.48	-1616.4
	40.5	139.6	40.5	-814.4	40.5	-1616
	40.52	139.3	40.52	-797.3	40.52	-1616
	40.54	139.4	40.54	-792.1	40.54	-1620.3
	40.56	140.5	40.56	-810	40.56	-1632.9
	40.58	141.7	40.58	-827.9	40.58	-1645.4
	40.6	138.2	40.6	-830.5	40.6	-1647.1
	40.62	132.8	40.62	-827.1	40.62	-1644.4
	40.64	128.9	40.64	-823.4	40.64	-1642.1
	40.66	138.8	40.66	-816.9	40.66	-1642.8
	40.68	148.7	40.68	-810.5	40.68	-1643.6
	40.7	151.3	40.7	-811.6	40.7	-1643.8
	40.72	145.6	40.72	-821.5	40.72	-1643.4
	40.74	139.9	40.74	-831.4	40.74	-1643.1
	40.76	138	40.76	-827.6	40.76	-1642
	40.78	136.9	40.78	-821.1	40.78	-1640.9
	40.8	135.2	40.8	-815.6	40.8	-1640.5
	40.82	131.4	40.82	-813.7	40.82	-1642.8
	40.84	127.6	40.84	-811.8	40.84	-1645.1
	40.86	135.8	40.86	-814.1	40.86	-1647.3
	40.88	152.6	40.88	-819.5	40.88	-1649.6
	40.9	169.3	40.9	-824.8	40.9	-1651.9
	40.92	159	40.92	-819.9	40.92	-1646.9
	40.94	147.6	40.94	-814.5	40.94	-1641.5
	40.96	136.1	40.96	-811.9	40.96	-1638.5
[truncated: 201 more rows]

## Sheet: Figure 3a
Figure 3a
	PM50-PVDF		PM60-PVDF		PM40-PVDF		MXene		C-PVDF
	Wavelength (nm)	Absorption (%)	Wavelength (nm)	Absorption (%)	Wavelength (nm)	Absorption (%)	Wavelength (nm)	Absorption (%)	Wavelength (nm)	Absorption (%)
	250	92.912	280	92.8595	250	90.4313	280	72.8589	250	0.42754
	255	92.907	281	92.8855	255	90.4576	280.5	72.843	255	1.32516
	260	93.027	282	92.8833	260	90.475	281	72.8278	260	1.33608
	265	93.026	283	92.888	265	90.3979	281.5	72.8076	265	0.97183
	270	93.235	284	92.8811	270	90.5607	282	72.7793	270	2.03668
	275	93.142	285	92.8711	275	90.5945	282.5	72.7743	275	1.08511
	280	93.071	286	92.8576	280	90.4575	283	72.8001	280	1.35914
	285	93.242	287	92.8812	285	90.4737	283.5	72.8343	285	1.08466
	290	93.27	288	92.8901	290	90.453	284	72.7903	290	1.50919
	295	93.205	289	92.8841	295	90.4855	284.5	72.7772	295	1.24179
	300	93.249	290	92.8906	300	90.345	285	72.7864	300	1.43189
	305	93.311	291	92.883	305	90.3254	285.5	72.8072	305	1.7209
	310	93.276	292	92.8735	310	90.2772	286	72.8144	310	2.44196
	315	93.301	293	92.8474	315	90.2522	286.5	72.8455	315	1.24277
	320	93.16	294	92.8577	320	90.2771	287	72.8615	320	1.7855
	325	93.34	295	92.8095	325	90.2145	287.5	72.8547	325	2.95582
	330	93.371	296	92.8033	330	90.4394	288	72.8291	330	2.42533
	335	93.43	297	92.7774	335	90.4561	288.5	72.8289	335	2.32095
	340	93.299	298	92.7925	340	90.3129	289	72.8056	340	2.262
	345	93.439	299	92.774	345	90.6011	289.5	72.8047	345	2.03366
	350	93.405	300	92.7711	350	90.45	290	72.8037	350	2.36139
	355	93.509	301	92.779	355	90.4843	290.5	72.7899	355	3.10619
	360	93.553	302	92.8133	360	90.5856	291	72.7559	360	3.15806
	365	93.618	303	92.7985	365	90.564	291.5	72.7152	365	3.13329
	370	93.576	304	92.7901	370	90.6638	292	72.7042	370	2.80174
	375	93.656	305	92.7728	375	90.7351	292.5	72.6727	375	3.13029
	380	93.68	306	92.76	380	90.781	293	72.6458	380	3.09461
	385	93.687	307	92.725	385	90.6657	293.5	72.6156	385	3.21158
	390	93.699	308	92.7064	390	90.735	294	72.6018	390	3.60071
	395	93.795	309	92.6974	395	90.7999	294.5	72.5729	395	3.76539
	400	93.705	310	92.7429	400	90.6686	295	72.5744	400	2.66937
	405	93.76	311	92.7571	405	90.6478	295.5	72.5546	405	3.23617
	410	93.72	312	92.7571	410	90.7233	296	72.5365	410	3.30049
	415	93.735	313	92.7634	415	90.6623	296.5	72.5092	415	3.0544
	420	93.744	314	92.7658	420	90.6913	297	72.5198	420	2.94803
	425	93.75	315	92.7317	425	90.6577	297.5	72.5081	425	2.93668
	430	93.726	316	92.6717	430	90.6396	298	72.5168	430	2.62522
	435	93.739	317	92.6847	435	90.6057	298.5	72.4885	435	2.63707
	440	93.791	318	92.6776	440	90.6604	299	72.462	440	2.94166
	445	93.807	319	92.702	445	90.6556	299.5	72.4537	445	3.36494
	450	93.819	320	92.7018	450	90.6429	300	72.4581	450	2.54962
	455	93.789	321	92.7437	455	90.6759	300.5	72.4463	455	2.9378
	460	93.838	322	92.7321	460	90.605	301	72.448	460	3.01682
	465	93.775	323	92.7707	465	90.4955	301.5	72.451	465	2.25253
	470	93.807	324	92.7599	470	90.4995	302	72.3794	470	2.22987
	475	93.832	325	92.7742	475	90.5561	302.5	72.4053	475	2.44841
	480	93.81	326	92.7646	480	90.5298	303	72.4743	480	2.15169
	485	93.833	327	92.7698	485	90.5444	303.5	72.5359	485	2.25301
	490	93.877	328	92.7572	490	90.5551	304	72.5024	490	2.64837
	495	93.892	329	92.7275	495	90.5428	304.5	72.486	495	1.99611
	500	93.887	330	92.7638	500	90.5446	305	72.4737	500	1.82382
	505	93.891	331	92.77	505	90.5509	305.5	72.4501	505	1.73998
	510	93.892	332	92.7817	510	90.5611	306	72.4249	510	1.56967
	515	93.908	333	92.769	515	90.4919	306.5	72.4579	515	1.10238
	520	93.953	334	92.7728	520	90.5628	307	72.4213	520	1.50262
	525	93.935	335	92.7345	525	90.5296	307.5	72.3935	525	1.1608
	530	93.939	336	92.7146	530	90.5745	308	72.3709	530	1.07305
	535	94.024	337	92.6931	535	90.5829	308.5	72.376	535	1.13393
	540	94.003	338	92.7057	540	90.591	309	72.3739	540	1.08752
	545	93.958	339	92.7159	545	90.5844	309.5	72.3659	545	0.59539
	550	93.983	340	92.7262	550	90.5757	310	72.323	550	0.74604
	555	93.991	341	92.7493	555	90.5931	310.5	72.3235	555	0.3737
	560	94.013	342	92.7578	560	90.5378	311	72.3008	560	0.41434
	565	94.002	343	92.759	565	90.5495	311.5	72.2764	565	0.50331
	570	93.977	344	92.7783	570	90.5576	312	72.2231	570	-0.04724
	575	94	345	92.8172	575	90.576	312.5	72.206	575	0.09522
	580	94.004	346	92.846	580	90.5619	313	72.168	580	0.20494
	585	93.983	347	92.856	585	90.5084	313.5	72.1284	585	0.26839
	590	94.008	348	92.8688	590	90.5687	314	72.1248	590	0.0472
	595	93.997	349	92.8719	595	90.5461	314.5	72.1298	595	0.13333
	600	94	350	92.8644	600	90.5136	315	72.1024	600	0.07863
	605	93.971	351	92.872	605	90.4677	315.5	72.1084	605	-0.23058
	610	93.956	352	92.8775	610	90.4496	316	72.1044	610	0.03217
	615	93.98	353	92.8565	615	90.4742	316.5	72.1102	615	-0.00723
	620	93.946	354	92.8794	620	90.4545	317	72.0483	620	-0.16566
	625	94.014	355	92.8853	625	90.4522	317.5	72.0547	625	-0.16676
	630	93.936	356	92.8812	630	90.4319	318	72.0896	630	0.05745
	635	93.876	357	92.9101	635	90.3985	318.5	72.0864	635	-0.10976
	640	93.893	358	92.9441	640	90.3339	319	72.1167	640	-0.21652
	645	93.866	359	92.927	645	90.3216	319.5	72.1233	645	-0.12572
	650	93.811	360	92.9143	650	90.2159	320	72.1722	650	-0.55338
	655	93.843	361	92.9086	655	90.287	320.5	72.2184	655	0.27219
	660	93.782	362	92.9107	660	90.1599	321	72.2016	660	-0.88029
	665	93.759	363	92.9381	665	90.1454	321.5	72.2672	665	-0.42574
	670	93.734	364	92.9733	670	90.044	322	72.2632	670	-0.39569
	675	93.689	365	92.9985	675	90.05	322.5	72.282	675	-0.1037
	680	93.695	366	93.025	680	90.067	323	72.3204	680	-0.4073
	685	93.7	367	93.0358	685	89.9623	323.5	72.327	685	-0.47239
	690	93.649	368	93.0336	690	89.9339	324	72.3888	690	-0.38086
	695	93.643	369	93.0464	695	89.9053	324.5	72.3691	695	-0.7419
	700	93.591	370	93.062	700	89.8648	325	72.3106	700	-0.46929
	705	93.567	371	93.059	705	89.8419	325.5	72.3226	705	-0.23045
	710	93.474	372	93.0736	710	89.7134	326	72.2998	710	-0.69841
	715	93.518	373	93.0756	715	89.7043	326.5	72.373	715	-0.3558
	720	93.443	374	93.0712	720	89.6428	327	72.359	720	-0.67838
	725	93.417	375	93.0716	725	89.6352	327.5	72.3535	725	-0.93252
	730	93.398	376	93.0798	730	89.5275	328	72.3955	730	-0.66891
	735	93.408	377	93.0679	735	89.6172	328.5	72.3864	735	-0.27193
	740	93.35	378	93.0802	740	89.4005	329	72.4325	740	-0.64505
	745	93.301	379	93.0892	745	89.3468	329.5	72.4843	745	-0.78869
	750	93.277	380	93.0979	750	89.4184	330	72.5366	750	-0.52184
	755	93.274	381	93.112	755	89.422	330.5	72.5693	755	-0.15358
	760	93.256	382	93.1167	760	89.2637	331	72.5583	760	-0.4936
	765	93.252	383	93.1226	765	89.2593	331.5	72.6381	765	-0.37138
	770	93.233	384	93.1294	770	89.1499	332	72.6824	770	-0.53995
	775	93.216	385	93.1241	775	89.1683	332.5	72.6765	775	-0.23149
	780	93.279	386	93.1253	780	89.14	333	72.6603	780	-0.29998
	785	93.19	387	93.1365	785	89.1364	333.5	72.6993	785	-0.66178
	790	93.235	388	93.1432	790	89.1152	334	72.7671	790	-0.37701
	795	93.23	389	93.1479	795	89.1652	334.5	72.7737	795	-0.77584
	800	93.166	390	93.1587	800	89.0873	335	72.8775	800	-0.63609
	805	93.138	391	93.1707	805	89.0025	335.5	72.9198	805	-0.59628
	810	93.118	392	93.1653	810	88.9418	336	72.926	810	-0.63239
	815	93.121	393	93.1631	815	88.9376	336.5	72.9667	815	-0.61749
	820	93.107	394	93.1694	820	88.9163	337	73.035	820	-0.67192
	825	93.102	395	93.1782	825	88.9139	337.5	73.1098	825	-0.68135
	830	93.205	396	93.1639	830	89.0114	338	73.156	830	-0.68914
	835	93.29	397	93.1747	835	89.0731	338.5	73.1492	835	-0.73177
	840	93.378	398	93.1794	840	89.1445	339	73.2261	840	-0.51748
	845	93.361	399	93.1831	845	89.1066	339.5	73.2262	845	-0.51876
	850	93.361	400	93.1722	850	89.0492	340	73.2375	850	-0.3511
	855	93.397	401	93.1934	855	89.0423	340.5	73.2705	855	-0.40823
	860	93.353	402	93.2053	860	88.9863	341	73.3305	860	-0.27424
	865	93.316	403	93.206	865	88.9745	341.5	73.3581	865	-0.31916
	870	93.257	404	93.2033	870	88.8854	342	73.3915	870	-0.41467
	875	93.275	405	93.2048	875	88.8759	342.5	73.4116	875	-0.53371
	880	93.282	406	93.1979	880	88.8615	343	73.4808	880	-0.51865
	885	93.263	407	93.1898	885	88.8525	343.5	73.5157	885	-0.39791
	890	93.239	408	93.1944	890	88.8204	344	73.5823	890	-0.29465
	895	93.221	409	93.1773	895	88.8118	344.5	73.6511	895	-0.28065
	900	93.255	410	93.1874	900	88.8735	345	73.6909	900	-0.35034
	905	93.279	411	93.1947	905	88.9092	345.5	73.7138	905	-0.40633
	910	93.33	412	93.196	910	88.923	346	73.799	910	-0.41555
	915	93.323	413	93.1948	915	88.8984	346.5	73.8486	915	-0.46287
	920	93.331	414	93.2104	920	88.8719	347	73.9046	920	-0.45532
	925	93.306	415	93.2189	925	88.8746	347.5	73.9706	925	-0.49137
	930	93.302	416	93.2188	930	88.8582	348	74.0272	930	-0.44001
	935	93.271	417	93.2227	935	88.8456	348.5	74.055	935	-0.47688
	940	93.255	418	93.2174	940	88.8363	349	74.0925	940	-0.46884
	945	93.23	419	93.2177	945	88.8012	349.5	74.1561	945	-0.53007
	950	93.218	420	93.2066	950	88.7694	350	74.2452	950	-0.55404
	955	93.208	421	93.2011	955	88.7436	350.5	74.3012	955	-0.57906
	960	93.199	422	93.1971	960	88.7361	351	74.3877	960	-0.55709
	965	93.183	423	93.2044	965	88.7193	351.5	74.4492	965	-0.58469
	970	93.17	424	93.2101	970	88.686	352	74.5127	970	-0.5798
	975	93.148	425	93.216	975	88.6519	352.5	74.5631	975	-0.60712
	980	93.142	426	93.2203	980	88.6343	353	74.643	980	-0.59215
	985	93.132	427	93.2174	985	88.6075	353.5	74.7378	985	-0.59382
	990	93.125	428	93.219	990	88.5905	354	74.8045	990	-0.56831
	995	93.095	429	93.2175	995	88.559	354.5	74.8727	995	-0.56345
	1000	93.06	430	93.2227	1000	88.5312	355	74.9197	1000	-0.54461
	1005	93.045	431	93.2206	1005	88.5043	355.5	74.9774	1005	-0.5505
	1010	93.038	432	93.2347	1010	88.4855	356	75.033	1010	-0.53033
	1015	93.038	433	93.2329	1015	88.4694	356.5	75.0784	1015	-0.53033
	1020	93.019	434	93.233	1020	88.4313	357	75.1432	1020	-0.53484
	1025	92.986	435	93.2288	1025	88.3919	357.5	75.1678	1025	-0.53717
	1030	92.953	436	93.2332	1030	88.3626	358	75.2304	1030	-0.54603
	1035	92.914	437	93.2277	1035	88.3351	358.5	75.2908	1035	-0.5274
	1040	92.902	438	93.2272	1040	88.313	359	75.3294	1040	-0.52855
	1045	92.882	439	93.228	1045	88.2716	359.5	75.3842	1045	-0.52878
	1050	92.868	440	93.2271	1050	88.2291	360	75.4743	1050	-0.55286
	1055	92.836	441	93.2271	1055	88.1825	360.5	75.5397	1055	-0.5607
	1060	92.805	442	93.2193	1060	88.14	361	75.6397	1060	-0.57262
	1065	92.773	443	93.2231	1065	88.0982	361.5	75.6841	1065	-0.58685
	1070	92.745	444	93.2241	1070	88.0507	362	75.7624	1070	-0.61578
	1075	92.712	445	93.2272	1075	88.005	362.5	75.8064	1075	-0.6049
	1080	92.683	446	93.2318	1080	87.9655	363	75.885	1080	-0.57987
	1085	92.648	447	93.2394	1085	87.9134	363.5	75.9445	1085	-0.56877
	1090	92.617	448	93.2362	1090	87.8577	364	75.9974	1090	-0.59031
	1095	92.571	449	93.2393	1095	87.8019	364.5	76.0101	1095	-0.59551
	1100	92.534	450	93.2314	1100	87.7551	365	76.1051	1100	-0.59609
	1105	92.496	451	93.2271	1105	87.6971	365.5	76.1364	1105	-0.56723
	1110	92.46	452	93.2263	1110	87.6331	366	76.2034	1110	-0.54601
	1115	92.415	453	93.2262	1115	87.5677	366.5	76.2617	1115	-0.52859
	1120	92.374	454	93.2303	1120	87.5112	367	76.3379	1120	-0.50004
	1125	92.331	455	93.2429	1125	87.4399	367.5	76.4055	1125	-0.48467
	1130	92.285	456	93.2513	1130	87.3666	368	76.4823	1130	-0.44061
	1135	92.237	457	93.2534	1135	87.2892	368.5	76.5518	1135	-0.39023
	1140	92.189	458	93.261	1140	87.2263	369	76.633	1140	-0.31045
	1145	92.147	459	93.2595	1145	87.1546	369.5	76.6807	1145	-0.20716
	1150	92.091	460	93.2611	1150	87.0917	370	76.7338	1150	-0.12637
	1155	92.037	461	93.2519	1155	87.0045	370.5	76.7885	1155	-0.09775
	1160	91.972	462	93.2584	1160	86.9172	371	76.8544	1160	-0.11156
	1165	91.918	463	93.2501	1165	86.8202	371.5	76.8828	1165	-0.14722
	1170	91.862	464	93.2516	1170	86.7399	372	76.9267	1170	-0.17255
	1175	91.804	465	93.2509	1175	86.65	372.5	76.9535	1175	-0.22212
	1180	91.742	466	93.2622	1180	86.5574	373	77.0103	1180	-0.32436
	1185	91.678	467	93.27	1185	86.4498	373.5	77.0572	1185	-0.46205
	1190	91.624	468	93.2828	1190	86.3496	374	77.0776	1190	-0.59486
	1195	91.559	469	93.2903	1195	86.2494	374.5	77.1182	1195	-0.70927
	1200	91.499	470	93.2946	1200	86.1513	375	77.1815	1200	-0.80166
	1205	91.435	471	93.2945	1205	86.0496	375.5	77.2293	1205	-0.85757
	1210	91.373	472	93.2952	1210	85.9437	376	77.2875	1210	-0.93542
	1215	91.305	473	93.2941	1215	85.8339	376.5	77.3325	1215	-0.92908
	1220	91.236	474	93.2872	1220	85.7285	377	77.3883	1220	-0.94312
	1225	91.171	475	93.2914	1225	85.6266	377.5	77.4268	1225	-0.8919
	1230	91.103	476	93.2897	1230	85.5236	378	77.4873	1230	-0.90977
	1235	91.038	477	93.2845	1235	85.4169	378.5	77.5339	1235	-0.9015
	1240	90.963	478	93.2888	1240	85.2995	379	77.5786	1240	-0.98186
	1245	90.891	479	93.2963	1245	85.1855	379.5	77.6299	1245	-0.98156
	1250	90.821	480	93.296	1250	85.0667	380	77.6757	1250	-1.00216
	1255	90.752	481	93.2975	1255	84.9558	380.5	77.7249	1255	-0.93772
	1260	90.685	482	93.3052	1260	84.8381	381	77.7592	1260	-0.94104
	1265	90.608	483	93.3096	1265	84.7113	381.5	77.805	1265	-0.95923
	1270	90.539	484	93.3094	1270	84.5824	382	77.8577	1270	-0.96773
	1275	90.466	485	93.3054	1275	84.4625	382.5	77.9053	1275	-0.96823
	1280	90.395	486	93.3152	1280	84.3412	383	77.9271	1280	-0.97141
	1285	90.314	487	93.3173	1285	84.2188	383.5	77.9738	1285	-0.9837
	1290	90.237	488	93.3209	1290	84.0903	384	78.0071	1290	-1.00919
	1295	90.155	489	93.3213	1295	83.9681	384.5	78.0438	1295	-1.03062
	1300	90.081	490	93.3299	1300	83.8399	385	78.086	1300	-1.07819
	1305	89.998	491	93.3299	1305	83.7099	385.5	78.1292	1305	-1.09497
	1310	89.924	492	93.3346	1310	83.5779	386	78.1758	1310	-1.11214
	1315	89.838	493	93.3356	1315	83.4327	386.5	78.22	1315	-1.13281
	1320	89.753	494	93.3451	1320	83.2876	387	78.2322	1320	-1.1639
	1325	89.666	495	93.3489	1325	83.1433	387.5	78.2948	1325	-1.20844
	1330	89.575	496	93.3565	1330	83.0028	388	78.3443	1330	-1.22857
	1335	89.487	497	93.3582	1335	82.8635	388.5	78.3637	1335	-1.23868
	1340	89.401	498	93.3606	1340	82.7293	389	78.4093	1340	-1.23408
	1345	89.318	499	93.3571	1345	82.5898	389.5	78.4537	1345	-1.22272
	1350	89.239	500	93.3605	1350	82.4472	390	78.5102	1350	-1.23976
	1355	89.154	501	93.3499	1355	82.2948	390.5	78.5435	1355	-1.26276
	1360	89.071	502	93.3453	1360	82.1414	391	78.5813	1360	-1.31145
	1365	88.968	503	93.3458	1365	81.9746	391.5	78.6265	1365	-1.41587
	1370	88.862	504	93.3501	1370	81.7902	392	78.67	1370	-1.59115
	1375	88.751	505	93.3471	1375	81.6099	392.5	78.6943	1375	-1.83331
	1380	88.632	506	93.3577	1380	81.4088	393	78.7417	1380	-2.15067
	1385	88.504	507	93.3624	1385	81.202	393.5	78.7686	1385	-2.49716
	1390	88.357	508	93.3675	1390	80.9781	394	78.7978	1390	-2.91132
	1395	88.23	509	93.3795	1395	80.7639	394.5	78.8183	1395	-3.33961
	1400	88.081	510	93.3851	1400	80.5287	395	78.8496	1400	-3.83201
	1405	87.952	511	93.3919	1405	80.3022	395.5	78.8796	1405	-4.32111
	1410	87.811	512	93.3983	1410	80.0652	396	78.9138	1410	-4.85176
	1415	87.685	513	93.3954	1415	79.849	396.5	78.9554	1415	-5.33875
	1420	87.561	514	93.3884	1420	79.6445	397	79.0132	1420	-5.78285
	1425	87.43	515	93.3916	1425	79.4546	397.5	79.0523	1425	-6.13361
	1430	87.331	516	93.3911	1430	79.2715	398	79.0811	1430	-6.41166
	1435	87.235	517	93.391	1435	79.0993	398.5	79.1168	1435	-6.60876
	1440	87.165	518	93.3983	1440	78.9651	399	79.1546	1440	-6.75236
	1445	87.086	519	93.4013	1445	78.8444	399.5	79.1818	1445	-6.8285
	1450	87.024	520	93.4007	1450	78.7216	400	79.2054	1450	-6.87476
	1455	86.968	521	93.4069	1455	78.6011	400.5	79.2343	1455	-6.84141
	1460	86.917	522	93.4084	1460	78.5103	401	79.2496	1460	-6.78538
	1465	86.873	523	93.4071	1465	78.4482	401.5	79.2796	1465	-6.67786
	1470	86.844	524	93.4084	1470	78.3863	402	79.3172	1470	-6.53437
	1475	86.823	525	93.4132	1475	78.3318	402.5	79.3568	1475	-6.34447
	1480	86.795	526	93.4065	1480	78.2745	403	79.381	1480	-6.1619
	1485	86.776	527	93.4122	1485	78.214	403.5	79.4153	1485	-5.96996
	1490	86.753	528	93.4239	1490	78.1708	404	79.4681	1490	-5.75676
	1495	86.752	529	93.4263	1495	78.1432	404.5	79.5074	1495	-5.51659
	1500	86.733	530	93.4281	1500	78.1327	405	79.5538	1500	-5.26901
	1505	86.725	531	93.4343	1505	78.1089	405.5	79.6028	1505	-5.0537
	1510	86.706	532	93.4407	1510	78.0698	406	79.6278	1510	-4.8752
	1515	86.697	533	93.4402	1515	78.0315	406.5	79.6577	1515	-4.72158
	1520	86.679	534	93.4352	1520	77.9885	407	79.6938	1520	-4.56615
	1525	86.659	535	93.438	1525	77.949	407.5	79.7405	1525	-4.40779
	1530	86.642	536	93.4409	1530	77.91	408	79.7665	1530	-4.25061
	1535	86.63	537	93.4305	1535	77.8759	408.5	79.7931	1535	-4.10371
	1540	86.616	538	93.4297	1540	77.8344	409	79.8227	1540	-3.95197
	1545	86.59	539	93.4334	1545	77.7848	409.5	79.841	1545	-3.8382
	1550	86.572	540	93.4349	1550	77.7373	410	79.8777	1550	-3.73569
	1555	86.549	541	93.4452	1555	77.7012	410.5	79.903	1555	-3.63528
	1560	86.521	542	93.457	1560	77.6701	411	79.938	1560	-3.55104
	1565	86.493	543	93.4518	1565	77.6223	411.5	79.9659	1565	-3.44482
	1570	86.468	544	93.4616	1570	77.5691	412	79.9875	1570	-3.37289
	1575	86.459	545	93.4656	1575	77.5216	412.5	80.0295	1575	-3.2661
	1580	86.447	546	93.4525	1580	77.4791	413	80.0496	1580	-3.23111
	1585	86.418	547	93.4484	1585	77.4319	413.5	80.0806	1585	-3.17508
	1590	86.397	548	93.4535	1590	77.3745	414	80.1248	1590	-3.15739
	1595	86.362	549	93.4464	1595	77.3414	414.5	80.1488	1595	-3.11311
	1600	86.341	550	93.4473	1600	77.2885	415	80.1916	1600	-3.05854
	1605	86.323	551	93.4559	1605	77.2353	415.5	80.2312	1605	-3.01115
	1610	86.293	552	93.4588	1610	77.1739	416	80.2629	1610	-2.9719
	1615	86.263	553	93.46	1615	77.1256	416.5	80.292	1615	-2.93835
	1620	86.225	554	93.4595	1620	77.0834	417	80.3023	1620	-2.88393
	1625	86.207	555	93.4599	1625	77.0284	417.5	80.329	1625	-2.83962
	1630	86.19	556	93.4594	1630	76.9769	418	80.3604	1630	-2.75377
	1635	86.163	557	93.4559	1635	76.9337	418.5	80.3798	1635	-2.58115
	1640	86.149	558	93.4517	1640	76.8901	419	80.3919	1640	-2.30908
	1645	86.135	559	93.4547	1645	76.8779	419.5	80.4128	1645	-1.92137
	1650	86.124	560	93.4506	1650	76.8471	420	80.4205	1650	-1.49818
	1655	86.101	561	93.443	1655	76.8356	420.5	80.4418	1655	-0.97433
	1660	86.091	562	93.4416	1660	76.8025	421	80.4641	1660	-0.53891
	1665	86.075	563	93.4441	1665	76.7756	421.5	80.5017	1665	-0.12301
	1670	86.053	564	93.4462	1670	76.7395	422	80.5357	1670	0.23609
	1675	86.015	565	93.4446	1675	76.7003	422.5	80.5581	1675	0.6141
	1680	85.989	566	93.4431	1680	76.6482	423	80.5752	1680	0.98775
	1685	85.971	567	93.445	1685	76.6137	423.5	80.6079	1685	1.40564
	1690	85.953	568	93.439	1690	76.5674	424	80.62	1690	1.86851
	1695	85.944	569	93.431	1695	76.5462	424.5	80.6449	1695	2.40052
	1700	85.936	570	93.4242	1700	76.5001	425	80.6744	1700	2.79779
	1705	85.914	571	93.4271	1705	76.4657	425.5	80.7032	1705	3.04398
	1710	85.885	572	93.4224	1710	76.4021	426	80.709	1710	3.01378
	1715	85.828	573	93.4214	1715	76.3291	426.5	80.7258	1715	2.81167
	1720	85.798	574	93.4217	1720	76.2697	427	80.7458	1720	2.49844
	1725	85.763	575	93.4226	1725	76.1966	427.5	80.7715	1725	2.12409
	1730	85.753	576	93.42	1730	76.1494	428	80.7891	1730	1.71429
	1735	85.724	577	93.4209	1735	76.0635	428.5	80.8123	1735	1.25738
	1740	85.67	578	93.424	1740	75.9947	429	80.8319	1740	0.77431
	1745	85.613	579	93.4235	1745	75.8808	429.5	80.8503	1745	0.27866
	1750	85.553	580	93.425	1750	75.7922	430	80.8686	1750	-0.22185
	1755	85.497	581	93.429	1755	75.6892	430.5	80.9032	1755	-0.72303
	1760	85.464	582	93.424	1760	75.6036	431	80.9254	1760	-1.22511
	1765	85.409	583	93.4209	1765	75.5033	431.5	80.9387	1765	-1.73777
	1770	85.382	584	93.4238	1770	75.4224	432	80.976	1770	-2.17876
	1775	85.315	585	93.4213	1775	75.345	432.5	81.0062	1775	-2.51498
	1780	85.306	586	93.4114	1780	75.2542	433	81.0281	1780	-2.74334
	1785	85.244	587	93.4154	1785	75.1859	433.5	81.0505	1785	-2.93092
	1790	85.221	588	93.4145	1790	75.1334	434	81.0574	1790	-3.12158
	1795	85.172	589	93.4105	1795	75.0853	434.5	81.0777	1795	-3.25726
	1800	85.189	590	93.4091	1800	75.0441	435	81.0971	1800	-3.32466
	1805	85.171	591	93.4115	1805	74.9961	435.5	81.1171	1805	-3.3826
	1810	85.155	592	93.4007	1810	74.9818	436	81.1468	1810	-3.46142
	1815	85.123	593	93.3949	1815	74.9434	436.5	81.1501	1815	-3.52124
	1820	85.106	594	93.389	1820	74.8923	437	81.1573	1820	-3.56628
	1825	85.062	595	93.3739	1825	74.8101	437.5	81.1798	1825	-3.66182
	1830	85.052	596	93.3656	1830	74.7248	438	81.2068	1830	-3.74667
	1835	85.006	597	93.3663	1835	74.6506	438.5	81.2367	1835	-3.89027
	1840	84.97	598	93.3639	1840	74.5599	439	81.2549	1840	-4.06979
	1845	84.9	599	93.3596	1845	74.4661	439.5	81.2756	1845	-4.30878
	1850	84.81	600	93.3612	1850	74.3222	440	81.2934	1850	-4.69278
	1855	84.712	601	93.3576	1855	74.1199	440.5	81.309	1855	-5.22501
	1860	84.537	602	93.3549	1860	73.8058	441	81.337	1860	-5.98984
	1865	84.349	603	93.3471	1865	73.4388	441.5	81.3684	1865	-6.9472
	1870	84.083	604	93.3435	1870	73.0059	442	81.3868	1870	-8.1543
	1875	83.758	605	93.3427	1875	72.4938	442.5	81.4015	1875	-9.71883
	1880	83.364	606	93.333	1880	71.8887	443	81.4262	1880	-11.5055
	1885	82.964	607	93.3249	1885	71.2263	443.5	81.4566	1885	-13.5592
	1890	82.54	608	93.3208	1890	70.5356	444	81.4853	1890	-15.7433
	1895	82.131	609	93.3142	1895	69.8278	444.5	81.5145	1895	-18.1552
	1900	81.702	610	93.312	1900	69.0797	445	81.5542	1900	-20.7577
	1905	81.27	611	93.315	1905	68.3261	445.5	81.5757	1905	-23.4824
	1910	80.868	612	93.305	1910	67.6015	446	81.5921	1910	-26.0286
	1915	80.44	613	93.3036	1915	67.0251	446.5	81.6241	1915	-28.2486
	1920	80.126	614	93.2976	1920	66.4898	447	81.6536	1920	-30.0316
	1925	79.812	615	93.2921	1925	66.0993	447.5	81.6745	1925	-31.2371
	1930	79.692	616	93.2895	1930	65.7619	448	81.6957	1930	-31.9955
	1935	79.596	617	93.2903	1935	65.6673	448.5	81.7153	1935	-32.4234
	1940	79.616	618	93.2809	1940	65.6515	449	81.7438	1940	-32.456
	1945	79.654	619	93.2759	1945	65.7007	449.5	81.7615	1945	-32.2795
	1950	79.715	620	93.2722	1950	65.8042	450	81.7901	1950	-31.7298
	1955	79.809	621	93.2587	1955	65.9024	450.5	81.8207	1955	-31.289
	1960	79.939	622	93.2524	1960	66.056	451	81.8505	1960	-30.4832
	1965	80.1	623	93.2509	1965	66.2176	451.5	81.8755	1965	-29.6334
	1970	80.234	624	93.2481	1970	66.4149	452	81.9042	1970	-28.7225
	1975	80.371	625	93.2504	1975	66.663	452.5	81.9346	1975	-27.7259
	1980	80.534	626	93.2495	1980	66.9156	453	81.9684	1980	-26.8292
	1985	80.725	627	93.2496	1985	67.2025	453.5	81.9925	1985	-25.6244
	1990	80.887	628	93.2456	1990	67.5267	454	82.0203	1990	-24.743
	1995	81.048	629	93.2406	1995	67.8282	454.5	82.0413	1995	-23.6268
	2000	81.156	630	93.2276	2000	68.0851	455	82.0641	2000	-22.7191
	2005	81.3	631	93.2233	2005	68.2841	455.5	82.0791	2005	-21.7094
	2010	81.465	632	93.2179	2010	68.4485	456	82.1091	2010	-20.855
	2015	81.681	633	93.2155	2015	68.6881	456.5	82.1449	2015	-20.0843
	2020	81.798	634	93.2055	2020	68.912	457	82.1627	2020	-19.2101
	2025	81.864	635	93.1811	2025	69.1366	457.5	82.1876	2025	-18.4743
	2030	81.944	636	93.1761	2030	69.2811	458	82.2133	2030	-17.8652
	2035	82.044	637	93.1675	2035	69.4228	458.5	82.2375	2035	-17.3421
	2040	82.144	638	93.1538	2040	69.5353	459	82.2735	2040	-16.8391
	2045	82.214	639	93.1569	2045	69.6736	459.5	82.3363	2045	-16.2713
	2050	82.329	640	93.1692	2050	69.7263	460	82.3731	2050	-15.828
	2055	82.416	641	93.167	2055	69.8679	460.5	82.3966	2055	-15.3168
	2060	82.524	642	93.1577	2060	70.0003	461	82.4163	2060	-14.7318
	2065	82.633	643	93.1538	2065	70.1771	461.5	82.4458	2065	-14.2537
	2070	82.691	644	93.1397	2070	70.2673	462	82.4657	2070	-13.9113
	2075	82.72	645	93.1366	2075	70.3163	462.5	82.4897	2075	-13.654
	2080	82.701	646	93.1238	2080	70.3621	463	82.5155	2080	-13.4024
	2085	82.734	647	93.1179	2085	70.4729	463.5	82.5342	2085	-13.1377
	2090	82.762	648	93.1132	2090	70.592	464	82.5303	2090	-12.8933
	2095	82.799	649	93.1078	2095	70.7152	464.5	82.5524	2095	-12.5142
	2100	82.864	650	93.0932	2100	70.7496	465	82.5763	2100	-12.2093
	2105	82.94	651	93.0893	2105	70.7649	465.5	82.5955	2105	-11.861
	2110	82.945	652	93.0841	2110	70.8157	466	82.6202	2110	-11.6962
	2115	82.934	653	93.0713	2115	70.8838	466.5	82.6495	2115	-11.3472
	2120	82.946	654	93.0584	2120	70.9591	467	82.6673	2120	-11.1619
	2125	83.023	655	93.0459	2125	70.9426	467.5	82.6791	2125	-10.8105
	2130	83.094	656	93.0325	2130	70.9565	468	82.6959	2130	-10.7356
	2135	83.118	657	93.0186	2135	70.9539	468.5	82.7143	2135	-10.5816
	2140	83.126	658	93.0109	2140	71.0036	469	82.7324	2140	-10.5154
	2145	83.123	659	93.0038	2145	70.9833	469.5	82.7471	2145	-10.2991
	2150	83.15	660	93.0001	2150	71.0025	470	82.772	2150	-10.16
	2155	83.174	661	92.9919	2155	71.0293	470.5	82.791	2155	-9.97263
	2160	83.182	662	92.9882	2160	71.0691	471	82.8052	2160	-9.837
	2165	83.196	663	92.9801	2165	71.0141	471.5	82.8288	2165	-9.68386
	2170	83.192	664	92.9741	2170	71.0081	472	82.8554	2170	-9.54007
	2175	83.186	665	92.9684	2175	70.9356	472.5	82.8741	2175	-9.31668
	2180	83.165	666	92.9615	2180	70.9595	473	82.8904	2180	-9.0313
	2185	83.201	667	92.9522	2185	71.0328	473.5	82.9082	2185	-8.62799
	2190	83.249	668	92.9463	2190	71.1159	474	82.9374	2190	-8.44078
	2195	83.274	669	92.9342	2195	71.1151	474.5	82.9476	2195	-8.24493
	2200	83.25	670	92.9266	2200	71.049	475	82.9621	2200	-7.98215
	2205	83.229	671	92.9209	2205	71.1047	475.5	82.9819	2205	-7.32894
	2210	83.226	672	92.9226	2210	71.1375	476	83.0059	2210	-6.59803
	2215	83.206	673	92.9115	2215	71.1175	476.5	83.0319	2215	-5.85948
	2220	83.207	674	92.9066	2220	71.0292	477	83.0505	2220	-4.76049
	2225	83.228	675	92.9002	2225	71.0191	477.5	83.0699	2225	-3.24124
	2230	83.229	676	92.8913	2230	70.9833	478	83.0947	2230	-1.02153
	2235	83.257	677	92.8726	2235	71.0816	478.5	83.1018	2235	1.76189
	2240	83.173	678	92.8585	2240	71.17	479	83.1259	2240	5.16061
	2245	83.213	679	92.8534	2245	71.2408	479.5	83.1441	2245	8.92267
	2250	83.256	680	92.8475	2250	71.2406	480	83.1635	2250	12.762
	2255	83.296	681	92.828	2255	71.2873	480.5	83.1696	2255	15.9698
	2260	83.237	682	92.823	2260	71.3307	481	83.1789	2260	18.002
	2265	83.128	683	92.8225	2265	71.2818	481.5	83.1995	2265	18.4533
	2270	83.08	684	92.818	2270	71.1666	482	83.2139	2270	17.5511
	2275	83.003	685	92.7994	2275	71.0254	482.5	83.2284	2275	15.5046
	2280	82.975	686	92.7981	2280	70.9285	483	83.2519	2280	12.8697
	2285	83.004	687	92.7866	2285	70.8786	483.5	83.2686	2285	10.3288
	2290	82.96	688	92.7758	2290	70.8109	484	83.2977	2290	8.40285
	2295	82.886	689	92.764	2295	70.6591	484.5	83.3133	2295	6.95744
	2300	82.73	690	92.7596	2300	70.4288	485	83.3373	2300	6.13046
	2305	82.701	691	92.7508	2305	70.2811	485.5	83.3598	2305	5.76112
	2310	82.596	692	92.7351	2310	70.0975	486	83.3767	2310	5.6425
	2315	82.537	693	92.7316	2315	69.9966	486.5	83.4011	2315	5.37428
	2320	82.428	694	92.7242	2320	69.8591	487	83.4164	2320	4.94934
	2325	82.402	695	92.716	2325	69.7714	487.5	83.4345	2325	4.58678
	2330	82.258	696	92.7089	2330	69.5461	488	83.4482	2330	4.30508
	2335	82.076	697	92.7057	2335	69.2754	488.5	83.4608	2335	3.90443
	2340	81.831	698	92.6863	2340	69.0491	489	83.4755	2340	3.64618
	2345	81.758	699	92.6625	2345	68.9091	489.5	83.4937	2345	3.62836
	2350	81.722	700	92.6555	2350	68.8592	490	83.5076	2350	3.83656
	2355	81.664	701	92.6333	2355	68.8444	490.5	83.5213	2355	4.21119
	2360	81.574	702	92.6248	2360	68.719	491	83.5346	2360	4.37817
	2365	81.405	703	92.6084	2365	68.5093	491.5	83.5497	2365	4.90608
	2370	81.212	704	92.6092	2370	68.1338	492	83.5634	2370	5.17464
	2375	81.064	705	92.5928	2375	67.6773	492.5	83.5854	2375	5.4074
	2380	80.934	706	92.5924	2380	67.3539	493	83.601	2380	5.1656
	2385	80.8	707	92.5787	2385	67.0783	493.5	83.6204	2385	4.85016
	2390	80.564	708	92.58	2390	66.9226	494	83.6403	2390	4.24272
	2395	80.385	709	92.5635	2395	66.6384	494.5	83.6587	2395	3.11305
	2400	80.246	710	92.556	2400	66.3475	495	83.6808	2400	1.4952
	2405	80.052	711	92.5508	2405	66.0633	495.5	83.6995	2405	-0.31272
	2410	79.946	712	92.5399	2410	65.6429	496	83.7138	2410	-2.12839
	2415	79.983	713	92.5339	2415	65.3097	496.5	83.7284	2415	-3.91303
	2420	79.732	714	92.5407	2420	64.9191	497	83.7414	2420	-5.4241
	2425	79.436	715	92.5344	2425	64.4603	497.5	83.7564	2425	-6.91528
	2430	79.127	716	92.5281	2430	63.9989	498	83.7737	2430	-7.96418
	2435	79.041	717	92.5313	2435	63.7705	498.5	83.7872	2435	-9.36934
	2440	78.887	718	92.5334	2440	63.654	499	83.8004	2440	-10.4129
	2445	78.631	719	92.515	2445	63.3967	499.5	83.817	2445	-11.9869
	2450	78.563	720	92.5051	2450	62.86	500	83.8291	2450	-13.1412
	2455	78.258	721	92.498	2455	62.2898	500.5	83.8542	2455	-15.0205
	2460	78.205	722	92.4888	2460	61.7816	501	83.8733	2460	-15.9246
	2465	77.929	723	92.4712	2465	61.3712	501.5	83.8946	2465	-17.5419
	2470	77.614	724	92.4756	2470	61.0904	502	83.9152	2470	-18.7414
	2475	77.267	725	92.4679	2475	60.6507	502.5	83.9301	2475	-21.067
	2480	77.07	726	92.46	2480	60.474	503	83.9457	2480	-22.0801
	2485	77.076	727	92.4547	2485	59.9768	503.5	83.9618	2485	-23.3131
	2490	76.897	728	92.4451	2490	59.4694	504	83.9731	2490	-24.2161
	2495	76.51	729	92.4253	2495	58.8342	504.5	83.991	2495	-26.0808
	2500	76.271	730	92.4143	2500	58.5912	505	84.0006	2500	-27.2121
			731	92.4148			505.5	84.014
			732	92.4075			506	84.0245
			733	92.4141			506.5	84.0407
			734	92.4192			507	84.0555
			735	92.4214			507.5	84.0704
			736	92.4064			508	84.0861
			737	92.3937			508.5	84.1056
			738	92.3597			509	84.1252
			739	92.3465			509.5	84.1401
			740	92.3409			510	84.1503
			741	92.3342			510.5	84.1678
			742	92.3256			511	84.177
			743	92.3419			511.5	84.1853
			744	92.3413			512	84.197
			745	92.3341			512.5	84.2112
			746	92.3218			513	84.2211
			747	92.3195			513.5	84.2245
			748	92.3168			514	84.235
			749	92.302			514.5	84.2529
			750	92.2731			515	84.2594
			751	92.2836			515.5	84.2686
			752	92.2869			516	84.2795
			753	92.2751			516.5	84.2892
			754	92.2707			517	84.2985
			755	92.2945			517.5	84.3053
			756	92.2863			518	84.3126
			757	92.2772			518.5	84.3186
			758	92.2763			519	84.3235
			759	92.2733			519.5	84.3335
			760	92.2608			520	84.3375
			761	92.2578			520.5	84.3524
			762	92.2622			521	84.3597
			763	92.2539			521.5	84.3618
			764	92.2391			522	84.3689
			765	92.2161			522.5	84.3903
			766	92.1931			523	84.4019
			767	92.1671			523.5	84.4114
			768	92.1753			524	84.4215
			769	92.1879			524.5	84.4287
			770	92.1759			525	84.4274
			771	92.1639			525.5	84.4346
			772	92.1538			526	84.4438
			773	92.1393			526.5	84.4469
			774	92.1331			527	84.4457
			775	92.1571			527.5	84.4495
			776	92.1729			528	84.4502
			777	92.1844			528.5	84.4562
			778	92.1838			529	84.4638
			779	92.1922			529.5	84.4757
			780	92.1936			530	84.4805
			781	92.1824			530.5	84.4894
			782	92.1753			531	84.4976
			783	92.1725			531.5	84.5003
			784	92.1545			532	84.5043
			785	92.1547			532.5	84.5122
			786	92.1684			533	84.5119
			787	92.1711			533.5	84.5086
			788	92.1748			534	84.5107
			789	92.1913			534.5	84.5183
			790	92.1766			535	84.5191
			791	92.1721			535.5	84.5272
			792	92.1672			536	84.5312
			793	92.153			536.5	84.5339
			794	92.1344			537	84.5336
			795	92.1522			537.5	84.5389
			796	92.1383			538	84.5525
			797	92.1439			538.5	84.5527
			798	92.1531			539	84.5472
			799	92.1889			539.5	84.5584
			800	92.2154			540	84.5546
			801	92.2366			540.5	84.5538
			802	92.245			541	84.5583
			803	92.2575			541.5	84.5603
			804	92.2675			542	84.5598
			805	92.2771			542.5	84.5588
			806	92.283			543	84.5635
			807	92.2955			543.5	84.5655
			808	92.3054			544	84.5673
			809	92.3132			544.5	84.569
			810	92.3123			545	84.5681
			811	92.3114			545.5	84.5702
			812	92.3107			546	84.5741
			813	92.3108			546.5	84.5778
			814	92.3112			547	84.5814
			815	92.3097			547.5	84.5858
			816	92.3101			548	84.5869
			817	92.3088			548.5	84.5706
			818	92.3086			549	84.5712
			819	92.3097			549.5	84.5775
			820	92.3067			550	84.5697
			821	92.3067			550.5	84.5606
			822	92.3066			551	84.5563
			823	92.3179			551.5	84.5506
			824	92.3182			552	84.5442
			825	92.3295			552.5	84.5443
			826	92.3306			553	84.5447
			827	92.3389			553.5	84.5461
			828	92.3447			554	84.5326
			829	92.3526			554.5	84.5294
			830	92.3539			555	84.5279
			831	92.3565			555.5	84.519
			832	92.3663			556	84.5058
			833	92.3747			556.5	84.4994
			834	92.3877			557	84.4934
			835	92.3794			557.5	84.4894
			836	92.3848			558	84.4828
			837	92.4042			558.5	84.4857
			838	92.406			559	84.4829
			839	92.4149			559.5	84.4801
			840	92.4174			560	84.4767
			841	92.4263			560.5	84.4805
			842	92.4178			561	84.475
			843	92.4261			561.5	84.4719
			844	92.4221			562	84.4677
			845	92.4261			562.5	84.4593
			846	92.4214			563	84.4492
			847	92.4204			563.5	84.4434
			848	92.4199			564	84.4406
			849	92.414			564.5	84.4356
			850	92.413			565	84.429
			851	92.4093			565.5	84.4244
			852	92.4289			566	84.4116
			853	92.4179			566.5	84.4041
			854	92.4059			567	84.3922
			855	92.4201			567.5	84.3928
			856	92.421			568	84.3858
			857	92.4175			568.5	84.3797
			858	92.4133			569	84.3759
			859	92.4158			569.5	84.3702
			860	92.4147			570	84.3609
			861	92.4194			570.5	84.3595
			862	92.4148			571	84.3525
			863	92.4175			571.5	84.3508
			864	92.4188			572	84.3382
			865	92.4181			572.5	84.327
			866	92.4236			573	84.3203
			867	92.423			573.5	84.3139
			868	92.4207			574	84.3081
			869	92.4179			574.5	84.3031
			870	92.431			575	84.2959
			871	92.425			575.5	84.2853
			872	92.4115			576	84.2754
			873	92.4043			576.5	84.272
			874	92.3957			577	84.2665
			875	92.3997			577.5	84.2596
			876	92.3971			578	84.2437
			877	92.3949			578.5	84.2347
			878	92.394			579	84.2262
			879	92.3964			579.5	84.2146
			880	92.396			580	84.2106
			881	92.3998			580.5	84.2073
			882	92.4008			581	84.1938
			883	92.3953			581.5	84.1886
			884	92.3949			582	84.1789
			885	92.3971			582.5	84.172
			886	92.3915			583	84.1582
			887	92.3897			583.5	84.1485
			888	92.3916			584	84.1398
			889	92.3934			584.5	84.1291
			890	92.3945			585	84.116
			891	92.3929			585.5	84.104
			892	92.3845			586	84.0943
			893	92.3846			586.5	84.0812
			894	92.3874			587	84.0717
			895	92.3846			587.5	84.0604
			896	92.382			588	84.0433
			897	92.3828			588.5	84.0293
			898	92.3826			589	84.0185
			899	92.3835			589.5	84.0029
			900	92.3888			590	83.9965
			901	92.3855			590.5	83.9784
			902	92.3834			591	83.9667
			903	92.3855			591.5	83.9485
			904	92.3834			592	83.9421
			905	92.3865			592.5	83.93
			906	92.385			593	83.9164
			907	92.3893			593.5	83.9005
			908	92.3934			594	83.8896
			909	92.3949			594.5	83.8686
			910	92.3936			595	83.8576
			911	92.3892			595.5	83.8432
			912	92.3906			596	83.8338
			913	92.3862			596.5	83.8157
			914	92.3822			597	83.799
			915	92.3807			597.5	83.7834
			916	92.3804			598	83.7689
			917	92.3741			598.5	83.7546
			918	92.3728			599	83.7425
			919	92.3731			599.5	83.7355
			920	92.3736			600	83.7129
			921	92.3702			600.5	83.6988
			922	92.3709			601	83.6821
			923	92.3698			601.5	83.671
			924	92.3643			602	83.658
			925	92.3653			602.5	83.6439
			926	92.3658			603	83.6289
			927	92.3642			603.5	83.6164
			928	92.362			604	83.5859
			929	92.3569			604.5	83.5724
			930	92.357			605	83.5551
			931	92.356			605.5	83.5376
			932	92.352			606	83.5189
			933	92.3483			606.5	83.5017
			934	92.3458			607	83.4874
			935	92.3469			607.5	83.4712
			936	92.3437			608	83.454
			937	92.3405			608.5	83.4431
			938	92.3378			609	83.426
			939	92.3319			609.5	83.4091
			940	92.329			610	83.3926
			941	92.3274			610.5	83.3743
			942	92.3218			611	83.3596
			943	92.3194			611.5	83.3345
			944	92.3208			612	83.3157
			945	92.3178			612.5	83.2946
			946	92.3151			613	83.2762
			947	92.3125			613.5	83.2577
			948	92.3105			614	83.235
			949	92.3074			614.5	83.21
			950	92.3046			615	83.1915
			951	92.3041			615.5	83.1741
			952	92.2981			616	83.1555
			953	92.2918			616.5	83.1361
			954	92.2892			617	83.1236
			955	92.2844			617.5	83.1082
			956	92.2807			618	83.0974
			957	92.2762			618.5	83.0869
			958	92.2741			619	83.0787
			959	92.2696			619.5	83.0683
			960	92.2659			620	83.0501
			961	92.2586			620.5	83.0417
			962	92.255			621	83.0295
			963	92.2509			621.5	83.0064
			964	92.2483			622	82.9866
			965	92.2431			622.5	82.9632
			966	92.2395			623	82.9406
			967	92.2366			623.5	82.9265
			968	92.2311			624	82.9067
			969	92.2278			624.5	82.8868
			970	92.2251			625	82.869
			971	92.217			625.5	82.8472
			972	92.2168			626	82.8334
			973	92.2124			626.5	82.8178
			974	92.2104			627	82.8009
			975	92.2033			627.5	82.7809
			976	92.2007			628	82.7647
			977	92.1974			628.5	82.7509
			978	92.1942			629	82.7362
			979	92.1899			629.5	82.7189
			980	92.1857			630	82.7046
			981	92.1824			630.5	82.6892
			982	92.1813			631	82.665
			983	92.1783			631.5	82.6492
			984	92.1754			632	82.639
			985	92.1704			632.5	82.6237
			986	92.1665			633	82.596
			987	92.1618			633.5	82.5776
			988	92.1591			634	82.55
			989	92.1539			634.5	82.5305
			990	92.15			635	82.5078
			991	92.1446			635.5	82.4912
			992	92.1418			636	82.4716
			993	92.1347			636.5	82.4548
			994	92.1277			637	82.4239
			995	92.1221			637.5	82.4016
			996	92.1174			638	82.3809
			997	92.1133			638.5	82.3533
			998	92.1069			639	82.3237
			999	92.0993			639.5	82.2947
			1000	92.0922			640	82.2724
			1001	92.0851			640.5	82.2451
			1002	92.08			641	82.2135
			1003	92.0745			641.5	82.1847
			1004	92.0674			642	82.1616
			1005	92.0621			642.5	82.129
			1006	92.0566			643	82.112
			1007	92.0505			643.5	82.0868
			1008	92.0459			644	82.0644
			1009	92.0391			644.5	82.0331
			1010	92.0341			645	81.9947
			1011	92.0278			645.5	81.9659
			1012	92.0218			646	81.9363
			1013	92.0142			646.5	81.9031
			1014	92.0069			647	81.8783
			1015	92.0004			647.5	81.8506
			1016	91.9954			648	81.8124
			1017	91.9913			648.5	81.7811
			1018	91.9846			649	81.7533
			1019	91.9779			649.5	81.7345
			1020	91.9707			650	81.7084
			1021	91.966			650.5	81.6809
			1022	91.9575			651	81.6497
			1023	91.9505			651.5	81.6165
			1024	91.9444			652	81.5805
			1025	91.9377			652.5	81.5633
			1026	91.9308			653	81.5313
			1027	91.9245			653.5	81.5032
			1028	91.9189			654	81.4701
			1029	91.9124			654.5	81.4364
			1030	91.9066			655	81.4059
			1031	91.9009			655.5	81.38
			1032	91.8929			656	81.3357
			1033	91.8846			656.5	81.3054
			1034	91.8758			657	81.2658
			1035	91.8678			657.5	81.2304
			1036	91.8602			658	81.1937
			1037	91.8519			658.5	81.1601
			1038	91.844			659	81.1273
			1039	91.8381			659.5	81.0893
			1040	91.8309			660	81.0546
			1041	91.8226			660.5	81.0349
			1042	91.8141			661	80.9988
			1043	91.8063			661.5	80.9694
			1044	91.7983			662	80.9361
			1045	91.7897			662.5	80.9061
			1046	91.7816			663	80.8811
			1047	91.7748			663.5	80.8562
			1048	91.7661			664	80.8313
			1049	91.7575			664.5	80.8062
			1050	91.75			665	80.7852
			1051	91.7424			665.5	80.7548
			1052	91.7347			666	80.7158
			1053	91.7257			666.5	80.6913
			1054	91.7174			667	80.6637
			1055	91.7075			667.5	80.6317
			1056	91.6994			668	80.6015
			1057	91.6894			668.5	80.5745
			1058	91.681			669	80.5521
			1059	91.6708			669.5	80.5185
			1060	91.6619			670	80.4976
			1061	91.6522			670.5	80.4805
			1062	91.6417			671	80.4586
			1063	91.6309			671.5	80.4248
			1064	91.6196			672	80.3907
			1065	91.6103			672.5	80.3487
			1066	91.6			673	80.3131
			1067	91.5899			673.5	80.2714
			1068	91.5807			674	80.2365
			1069	91.572			674.5	80.2019
			1070	91.5626			675	80.1683
			1071	91.553			675.5	80.1283
			1072	91.5438			676	80.0935
			1073	91.5324			676.5	80.0706
			1074	91.5216			677	80.0347
			1075	91.5115			677.5	80
			1076	91.5024			678	79.9731
			1077	91.4919			678.5	79.9364
			1078	91.4826			679	79.901
			1079	91.4726			679.5	79.8625
			1080	91.4639			680	79.8313
			1081	91.4522			680.5	79.8133
			1082	91.4398			681	79.7701
			1083	91.4297			681.5	79.7404
			1084	91.4179			682	79.7112
			1085	91.4052			682.5	79.671
			1086	91.3925			683	79.6404
			1087	91.3799			683.5	79.6127
			1088	91.3677			684	79.5752
			1089	91.356			684.5	79.5398
			1090	91.3445			685	79.4984
			1091	91.3337			685.5	79.46
			1092	91.321			686	79.4383
			1093	91.3098			686.5	79.3969
			1094	91.2986			687	79.3573
			1095	91.2862			687.5	79.3236
			1096	91.2743			688	79.2755
			1097	91.2616			688.5	79.2478
			1098	91.2503			689	79.213
			1099	91.2386			689.5	79.1797
			1100	91.2267			690	79.1578
			1101	91.2155			690.5	79.1195
			1102	91.2039			691	79.0939
			1103	91.1916			691.5	79.066
			1104	91.1801			692	79.0406
			1105	91.1679			692.5	79.0102
			1106	91.1544			693	78.9799
			1107	91.1413			693.5	78.9411
			1108	91.1284			694	78.8966
			1109	91.1158			694.5	78.8596
			1110	91.102			695	78.8173
			1111	91.0881			695.5	78.7707
			1112	91.0746			696	78.7373
			1113	91.0614			696.5	78.696
			1114	91.0468			697	78.6546
			1115	91.0336			697.5	78.6118
			1116	91.021			698	78.5876
			1117	91.0065			698.5	78.5636
			1118	90.991			699	78.5268
			1119	90.9771			699.5	78.4904
			1120	90.9625			700	78.4725
			1121	90.9474			700.5	78.4284
			1122	90.9341			701	78.3906
			1123	90.9197			701.5	78.3605
			1124	90.9061			702	78.3237
			1125	90.8921			702.5	78.2879
			1126	90.878			703	78.2488
			1127	90.8642			703.5	78.214
			1128	90.8501			704	78.1899
			1129	90.8368			704.5	78.1408
			1130	90.8225			705	78.1162
			1131	90.8089			705.5	78.0742
			1132	90.794			706	78.0476
			1133	90.7787			706.5	78.0251
			1134	90.7641			707	77.9813
			1135	90.7499			707.5	77.9583
			1136	90.7345			708	77.924
			1137	90.7204			708.5	77.9018
			1138	90.7065			709	77.8812
			1139	90.6906			709.5	77.849
			1140	90.6764			710	77.8338
			1141	90.6612			710.5	77.8132
			1142	90.646			711	77.7822
			1143	90.6295			711.5	77.7658
			1144	90.6134			712	77.7446
			1145	90.5975			712.5	77.7137
			1146	90.5809			713	77.672
			1147	90.5649			713.5	77.6551
			1148	90.5483			714	77.6337
			1149	90.5325			714.5	77.6121
			1150	90.5164			715	77.5834
			1151	90.5012			715.5	77.5518
			1152	90.4846			716	77.5112
			1153	90.4682			716.5	77.4601
			1154	90.4521			717	77.4488
			1155	90.4357			717.5	77.4291
			1156	90.4205			718	77.3865
			1157	90.4041			718.5	77.3772
			1158	90.3874			719	77.3432
			1159	90.3696			719.5	77.3213
			1160	90.3533			720	77.3108
			1161	90.3368			720.5	77.3143
			1162	90.3194			721	77.3028
			1163	90.3033			721.5	77.2782
			1164	90.2861			722	77.2699
			1165	90.2698			722.5	77.2441
			1166	90.2534			723	77.1995
			1167	90.2361			723.5	77.1755
			1168	90.2191			724	77.1427
			1169	90.2027			724.5	77.113
			1170	90.1855			725	77.0628
			1171	90.169			725.5	77.028
			1172	90.1513			726	76.989
			1173	90.1326			726.5	76.9544
			1174	90.1154			727	76.9414
			1175	90.0983			727.5	76.9173
			1176	90.0811			728	76.9029
			1177	90.0639			728.5	76.8942
			1178	90.0452			729	76.8787
			1179	90.0275			729.5	76.8849
			1180	90.008			730	76.8798
			1181	89.9901			730.5	76.8686
			1182	89.9721			731	76.8423
			1183	89.953			731.5	76.8308
			1184	89.9355			732	76.8177
			1185	89.917			732.5	76.7886
			1186	89.8986			733	76.7569
			1187	89.8804			733.5	76.725
			1188	89.8607			734	76.6887
			1189	89.8422			734.5	76.6617
			1190	89.8244			735	76.6447
			1191	89.8051			735.5	76.6126
			1192	89.7861			736	76.5863
			1193	89.7671			736.5	76.5704
			1194	89.7479			737	76.5416
			1195	89.7309			737.5	76.5083
			1196	89.7117			738	76.4864
			1197	89.6927			738.5	76.466
			1198	89.6736			739	76.4605
			1199	89.6534			739.5	76.4261
			1200	89.6338			740	76.4023
			1201	89.6137			740.5	76.3955
			1202	89.5936			741	76.3611
			1203	89.5746			741.5	76.3439
			1204	89.5554			742	76.338
			1205	89.5375			742.5	76.3132
			1206	89.5182			743	76.2973
			1207	89.4985			743.5	76.27
			1208	89.4787			744	76.259
			1209	89.4596			744.5	76.248
			1210	89.4405			745	76.2103
			1211	89.4214			745.5	76.1995
			1212	89.4005			746	76.1871
			1213	89.3813			746.5	76.1586
			1214	89.3627			747	76.1303
			1215	89.3434			747.5	76.0924
			1216	89.3246			748	76.0491
			1217	89.3059			748.5	76.0239
			1218	89.288			749	76.0037
			1219	89.2695			749.5	75.9848
			1220	89.2494			750	75.9726
			1221	89.2302			750.5	75.9537
			1222	89.2097			751	75.9473
			1223	89.1908			751.5	75.9549
			1224	89.1712			752	75.9545
			1225	89.1525			752.5	75.9437
			1226	89.1331			753	75.9286
			1227	89.1142			753.5	75.9242
			1228	89.0944			754	75.9093
			1229	89.0761			754.5	75.8892
			1230	89.0571			755	75.8973
			1231	89.0381			755.5	75.8929
			1232	89.0192			756	75.8697
			1233	88.9995			756.5	75.8531
			1234	88.981			757	75.8542
			1235	88.9609			757.5	75.8508
			1236	88.941			758	75.8604
			1237	88.9224			758.5	75.8702
			1238	88.9026			759	75.8508
			1239	88.8829			759.5	75.8266
			1240	88.8641			760	75.7993
			1241	88.8444			760.5	75.7914
			1242	88.8246			761	75.7781
			1243	88.8049			761.5	75.7757
			1244	88.7848			762	75.7641
			1245	88.7651			762.5	75.7272
			1246	88.7452			763	75.7113
			1247	88.7246			763.5	75.7126
			1248	88.7045			764	75.712
			1249	88.6852			764.5	75.7105
			1250	88.665			765	75.6894
			1251	88.6437			765.5	75.6924
			1252	88.623			766	75.6814
			1253	88.603			766.5	75.6849
			1254	88.5833			767	75.6792
			1255	88.5634			767.5	75.6503
			1256	88.5438			768	75.6316
			1257	88.5225			768.5	75.6118
			1258	88.5021			769	75.5923
			1259	88.481			769.5	75.5894
			1260	88.4589			770	75.5539
			1261	88.439			770.5	75.5378
			1262	88.4181			771	75.5254
			1263	88.3965			771.5	75.5143
			1264	88.3764			772	75.511
			1265	88.3547			772.5	75.5003
			1266	88.3315			773	75.4813
			1267	88.3119			773.5	75.4896
			1268	88.2909			774	75.5034
			1269	88.2703			774.5	75.523
			1270	88.2487			775	75.5349
			1271	88.2265			775.5	75.5273
			1272	88.2051			776	75.5249
			1273	88.1825			776.5	75.5221
			1274	88.1619			777	75.518
			1275	88.1402			777.5	75.5264
			1276	88.1184			778	75.5143
			1277	88.0981			778.5	75.4983
			1278	88.0759			779	75.495
			1279	88.0548			779.5	75.465
			1280	88.0331			780	75.4793
			1281	88.0113			780.5	75.4699
			1282	87.9905			781	75.4601
			1283	87.971			781.5	75.4669
			1284	87.9485			782	75.4489
			1285	87.9268			782.5	75.4538
			1286	87.9052			783	75.441
			1287	87.8831			783.5	75.4422
			1288	87.8604			784	75.4496
			1289	87.8385			784.5	75.4223
			1290	87.8175			785	75.4443
			1291	87.7949			785.5	75.4481
			1292	87.7736			786	75.4358
			1293	87.7523			786.5	75.4439
			1294	87.7311			787	75.4275
			1295	87.7096			787.5	75.4385
			1296	87.6878			788	75.432
			1297	87.6664			788.5	75.4384
			1298	87.6438			789	75.4416
			1299	87.622			789.5	75.4248
			1300	87.5988			790	75.4293
			1301	87.5772			790.5	75.4505
			1302	87.5543			791	75.4436
			1303	87.5306			791.5	75.4598
			1304	87.5079			792	75.4501
			1305	87.4869			792.5	75.4353
			1306	87.4641			793	75.4533
			1307	87.4402			793.5	75.448
			1308	87.4176			794	75.4367
			1309	87.3946			794.5	75.4388
			1310	87.3726			795	75.4323
			1311	87.3493			795.5	75.4413
			1312	87.3264			796	75.4199
			1313	87.3033			796.5	75.4393
			1314	87.2793			797	75.4429
			1315	87.2558			797.5	75.4341
			1316	87.2319			798	75.4507
			1317	87.2087			798.5	75.4982
			1318	87.1854			799	75.5306
			1319	87.1625			799.5	75.5578
			1320	87.1398			800	75.5913
			1321	87.1178			800.5	75.6165
			1322	87.0947			801	75.6244
			1323	87.0717			801.5	75.6386
			1324	87.05			802	75.6492
			1325	87.0271			802.5	75.6607
			1326	87.0035			803	75.6753
			1327	86.9808			803.5	75.68
			1328	86.9571			804	75.6936
			1329	86.9335			804.5	75.7088
			1330	86.9103			805	75.7206
			1331	86.8881			805.5	75.7321
			1332	86.8661			806	75.7448
			1333	86.8433			806.5	75.7622
			1334	86.82			807	75.7728
			1335	86.798			807.5	75.7885
			1336	86.776			808	75.7975
			1337	86.7525			808.5	75.8085
			1338	86.7297			809	75.812
			1339	86.7046			809.5	75.8159
			1340	86.6803			810	75.8199
			1341	86.6569			810.5	75.8241
			1342	86.6325			811	75.8282
			1343	86.6096			811.5	75.8319
			1344	86.5856			812	75.8371
			1345	86.5618			812.5	75.8423
			1346	86.5386			813	75.8476
			1347	86.5162			813.5	75.853
			1348	86.4928			814	75.859
			1349	86.467			814.5	75.8637
			1350	86.4419			815	75.8693
			1351	86.4181			815.5	75.8758
			1352	86.3934			816	75.8806
			1353	86.3678			816.5	75.8865
			1354	86.3429			817	75.8927
			1355	86.3161			817.5	75.8986
			1356	86.2929			818	75.9029
			1357	86.27			818.5	75.9087
			1358	86.2446			819	75.9184
			1359	86.2187			819.5	75.9199
			1360	86.1923			820	75.9267
			1361	86.1656			820.5	75.9327
			1362	86.1396			821	75.9391
			1363	86.1126			821.5	75.9457
			1364	86.0831			822	75.9516
			1365	86.0558			822.5	75.9848
			1366	86.0298			823	76.0176
			1367	86.0048			823.5	76.0496
			1368	85.9766			824	76.0803
			1369	85.9474			824.5	76.1115
			1370	85.9187			825	76.147
			1371	85.8915			825.5	76.1801
			1372	85.8633			826	76.2133
			1373	85.8343			826.5	76.2498
			1374	85.8031			827	76.2859
			1375	85.773			827.5	76.3205
			1376	85.7447			828	76.358
			1377	85.716			828.5	76.3915
			1378	85.6855			829	76.4243
			1379	85.6551			829.5	76.4656
			1380	85.6237			830	76.4959
			1381	85.5931			830.5	76.5299
			1382	85.5615			831	76.5647
			1383	85.5303			831.5	76.6055
			1384	85.4968			832	76.6429
			1385	85.4644			832.5	76.6836
			1386	85.4325			833	76.7214
			1387	85.3983			833.5	76.756
			1388	85.3665			834	76.7933
			1389	85.3329			834.5	76.8329
			1390	85.2983			835	76.8699
			1391	85.2648			835.5	76.9076
			1392	85.232			836	76.9521
			1393	85.1964			836.5	76.9966
			1394	85.1617			837	77.0369
			1395	85.1273			837.5	77.0762
			1396	85.0927			838	77.1142
			1397	85.0587			838.5	77.1493
			1398	85.0253			839	77.1624
			1399	84.9929			839.5	77.1738
			1400	84.9592			840	77.186
			1401	84.9261			840.5	77.2018
			1402	84.8942			841	77.2165
			1403	84.8601			841.5	77.2231
			1404	84.8265			842	77.234
			1405	84.79			842.5	77.2455
			1406	84.7575			843	77.254
			1407	84.7257			843.5	77.2637
			1408	84.6934			844	77.278
			1409	84.6617			844.5	77.2879
			1410	84.6315			845	77.2967
			1411	84.6004			845.5	77.3157
			1412	84.5687			846	77.3206
			1413	84.5368			846.5	77.3403
			1414	84.5073			847	77.3528
			1415	84.4773			847.5	77.3681
			1416	84.4461			848	77.3752
			1417	84.4151			848.5	77.3816
			1418	84.3836			849	77.3883
			1419	84.3521			849.5	77.3959
			1420	84.3236			850	77.4048
			1421	84.2976			850.5	77.4121
			1422	84.269			851	77.4277
			1423	84.2398			851.5	77.4433
			1424	84.2126			852	77.4544
			1425	84.187			852.5	77.4631
			1426	84.159			853	77.4695
			1427	84.1309			853.5	77.4818
			1428	84.1039			854	77.4911
			1429	84.0803			854.5	77.5018
			1430	84.0563			855	77.5166
			1431	84.0302			855.5	77.5287
			1432	84.0054			856	77.5435
			1433	83.9798			856.5	77.556
			1434	83.9587			857	77.5669
			1435	83.935			857.5	77.5795
			1436	83.914			858	77.5941
			1437	83.8916			858.5	77.6103
			1438	83.8698			859	77.6238
			1439	83.8495			859.5	77.6406
			1440	83.8298			860	77.653
			1441	83.8095			860.5	77.6625
			1442	83.7863			861	77.6764
			1443	83.7665			861.5	77.6923
			1444	83.7493			862	77.7012
			1445	83.7305			862.5	77.7124
			1446	83.7096			863	77.7238
			1447	83.6901			863.5	77.7361
			1448	83.6728			864	77.7464
			1449	83.6548			864.5	77.7564
			1450	83.6377			865	77.7733
			1451	83.6183			865.5	77.7846
			1452	83.6032			866	77.8006
			1453	83.5845			866.5	77.8169
			1454	83.5681			867	77.8338
			1455	83.5521			867.5	77.8389
			1456	83.539			868	77.848
			1457	83.5249			868.5	77.8614
			1458	83.5102			869	77.8736
			1459	83.4981			869.5	77.8825
			1460	83.4853			870	77.8916
			1461	83.4694			870.5	77.906
			1462	83.455			871	77.9173
			1463	83.443			871.5	77.9299
			1464	83.433			872	77.9389
			1465	83.419			872.5	77.9482
			1466	83.4069			873	77.9604
			1467	83.3949			873.5	77.9706
			1468	83.3826			874	77.9786
			1469	83.371			874.5	77.9883
			1470	83.3624			875	78.0002
			1471	83.3506			875.5	78.0119
			1472	83.3427			876	78.0222
			1473	83.3314			876.5	78.0318
			1474	83.3212			877	78.0439
			1475	83.3093			877.5	78.0534
			1476	83.2987			878	78.0637
			1477	83.2893			878.5	78.072
			1478	83.2803			879	78.0871
			1479	83.2725			879.5	78.0949
			1480	83.2655			880	78.1071
			1481	83.2559			880.5	78.1181
			1482	83.2484			881	78.1322
			1483	83.2396			881.5	78.1408
			1484	83.233			882	78.1519
			1485	83.227			882.5	78.1622
			1486	83.2204			883	78.1725
			1487	83.2122			883.5	78.1818
			1488	83.2058			884	78.1931
			1489	83.1979			884.5	78.2041
			1490	83.1903			885	78.2146
			1491	83.1824			885.5	78.2241
			1492	83.1782			886	78.2372
			1493	83.1708			886.5	78.247
			1494	83.1632			887	78.255
			1495	83.158			887.5	78.2648
			1496	83.153			888	78.2749
			1497	83.145			888.5	78.2848
			1498	83.1384			889	78.2965
			1499	83.1328			889.5	78.3057
			1500	83.129			890	78.3172
			1501	83.1225			890.5	78.3301
			1502	83.1155			891	78.3426
			1503	83.1081			891.5	78.3501
			1504	83.102			892	78.3582
			1505	83.0944			892.5	78.3675
			1506	83.0858			893	78.3799
			1507	83.0795			893.5	78.3899
			1508	83.0739			894	78.3991
			1509	83.0661			894.5	78.4117
			1510	83.0599			895	78.4223
			1511	83.0525			895.5	78.4316
			1512	83.0463			896	78.4416
			1513	83.0388			896.5	78.4506
			1514	83.0314			897	78.4594
			1515	83.0256			897.5	78.4683
			1516	83.0192			898	78.4789
			1517	83.0113			898.5	78.4892
			1518	83.0034			899	78.4994
			1519	82.9976			899.5	78.5096
			1520	82.9898			900	78.5214
			1521	82.9831			900.5	78.5297
			1522	82.9802			901	78.5365
			1523	82.9737			901.5	78.543
			1524	82.9679			902	78.5541
			1525	82.9621			902.5	78.563
			1526	82.9554			903	78.5719
			1527	82.9496			903.5	78.5798
			1528	82.9429			904	78.5891
			1529	82.9346			904.5	78.597
			1530	82.9275			905	78.6055
			1531	82.9189			905.5	78.6123
			1532	82.911			906	78.6179
			1533	82.9041			906.5	78.6254
			1534	82.897			907	78.6332
			1535	82.8899			907.5	78.64
			1536	82.882			908	78.6482
			1537	82.8766			908.5	78.6569
			1538	82.8693			909	78.6638
			1539	82.8593			909.5	78.67
			1540	82.8517			910	78.677
			1541	82.8427			910.5	78.6847
			1542	82.8333			911	78.69
			1543	82.8286			911.5	78.7001
			1544	82.8205			912	78.7059
			1545	82.8149			912.5	78.7144
			1546	82.807			913	78.7193
			1547	82.7994			913.5	78.7252
			1548	82.7934			914	78.7306
			1549	82.7872			914.5	78.7357
			1550	82.7782			915	78.7427
			1551	82.7732			915.5	78.7475
			1552	82.7664			916	78.753
			1553	82.7599			916.5	78.7565
			1554	82.7523			917	78.7645
			1555	82.7449			917.5	78.7704
			1556	82.7371			918	78.7766
			1557	82.7311			918.5	78.7799
			1558	82.7235			919	78.7853
			1559	82.7195			919.5	78.7897
			1560	82.7107			920	78.7959
			1561	82.7046			920.5	78.801
			1562	82.6968			921	78.8072
			1563	82.6908			921.5	78.8118
			1564	82.6836			922	78.8166
			1565	82.6758			922.5	78.8238
			1566	82.6668			923	78.8292
			1567	82.6606			923.5	78.8341
			1568	82.6512			924	78.84
			1569	82.6431			924.5	78.8442
			1570	82.6359			925	78.8483
			1571	82.6291			925.5	78.8545
			1572	82.6214			926	78.8584
			1573	82.6145			926.5	78.8623
			1574	82.6063			927	78.8649
			1575	82.5995			927.5	78.8703
			1576	82.5897			928	78.8718
			1577	82.5813			928.5	78.8743
			1578	82.5729			929	78.8768
			1579	82.5657			929.5	78.8812
			1580	82.5578			930	78.8857
			1581	82.5523			930.5	78.8892
			1582	82.547			931	78.8947
			1583	82.5399			931.5	78.8967
			1584	82.5313			932	78.9
			1585	82.5234			932.5	78.903
			1586	82.5163			933	78.9056
			1587	82.5067			933.5	78.9081
			1588	82.4976			934	78.9113
			1589	82.4912			934.5	78.9147
			1590	82.4833			935	78.9196
			1591	82.4766			935.5	78.9208
			1592	82.4703			936	78.9242
			1593	82.4634			936.5	78.9272
			1594	82.4556			937	78.9297
			1595	82.4489			937.5	78.9315
			1596	82.4408			938	78.9329
			1597	82.4348			938.5	78.9344
			1598	82.4252			939	78.9366
			1599	82.4153			939.5	78.9369
			1600	82.4086			940	78.9383
			1601	82.4043			940.5	78.9377
			1602	82.3958			941	78.9376
			1603	82.3883			941.5	78.9389
			1604	82.3834			942	78.9369
			1605	82.3753			942.5	78.9391
			1606	82.3671			943	78.9403
			1607	82.3612			943.5	78.9424
			1608	82.354			944	78.9413
			1609	82.3453			944.5	78.9411
			1610	82.3393			945	78.9424
			1611	82.3334			945.5	78.9414
			1612	82.3273			946	78.9406
			1613	82.3225			946.5	78.9403
			1614	82.3137			947	78.9404
			1615	82.3063			947.5	78.9378
			1616	82.3023			948	78.9379
			1617	82.2957			948.5	78.9365
			1618	82.2865			949	78.9348
			1619	82.2812			949.5	78.9353
			1620	82.276			950	78.9343
			1621	82.2685			950.5	78.9338
			1622	82.2631			951	78.9309
			1623	82.2569			951.5	78.9286
			1624	82.2503			952	78.9264
			1625	82.2428			952.5	78.9254
			1626	82.2372			953	78.9238
			1627	82.2286			953.5	78.922
			1628	82.2215			954	78.9195
			1629	82.2134			954.5	78.9192
			1630	82.2039			955	78.9181
			1631	82.1971			955.5	78.9165
			1632	82.1895			956	78.915
			1633	82.1828			956.5	78.9134
			1634	82.1756			957	78.9134
			1635	82.1707			957.5	78.912
			1636	82.1646			958	78.9104
			1637	82.1573			958.5	78.91
			1638	82.1519			959	78.9067
			1639	82.147			959.5	78.9043
			1640	82.1407			960	78.9024
			1641	82.1338			960.5	78.9006
			1642	82.1291			961	78.8986
			1643	82.1248			961.5	78.896
			1644	82.1208			962	78.8949
			1645	82.1158			962.5	78.8944
			1646	82.1111			963	78.8916
			1647	82.1078			963.5	78.8892
			1648	82.1061			964	78.8868
			1649	82.1022			964.5	78.8845
			1650	82.096			965	78.8821
			1651	82.0906			965.5	78.8805
			1652	82.0856			966	78.8769
			1653	82.0814			966.5	78.8725
			1654	82.0805			967	78.8685
			1655	82.0762			967.5	78.8648
			1656	82.0736			968	78.8614
			1657	82.0697			968.5	78.8585
			1658	82.0687			969	78.8542
			1659	82.0643			969.5	78.8509
			1660	82.0571			970	78.8479
			1661	82.052			970.5	78.8435
			1662	82.0474			971	78.8397
			1663	82.0444			971.5	78.8368
			1664	82.0377			972	78.8323
			1665	82.031			972.5	78.8284
			1666	82.0285			973	78.823
			1667	82.025			973.5	78.8191
			1668	82.0186			974	78.8137
			1669	82.0142			974.5	78.8084
			1670	82.0091			975	78.8037
			1671	82.0003			975.5	78.7999
			1672	81.9936			976	78.7945
			1673	81.9873			976.5	78.7896
			1674	81.9793			977	78.7837
			1675	81.9716			977.5	78.7783
			1676	81.9651			978	78.7727
			1677	81.9633			978.5	78.7672
			1678	81.957			979	78.761
			1679	81.9504			979.5	78.7556
			1680	81.9416			980	78.7495
			1681	81.9381			980.5	78.7444
			1682	81.9337			981	78.7372
			1683	81.9285			981.5	78.7315
			1684	81.921			982	78.7245
			1685	81.9183			982.5	78.7184
			1686	81.9086			983	78.7124
			1687	81.9037			983.5	78.7066
			1688	81.8989			984	78.701
			1689	81.8924			984.5	78.6947
			1690	81.8889			985	78.689
			1691	81.8875			985.5	78.6834
			1692	81.8835			986	78.6756
			1693	81.8827			986.5	78.6689
			1694	81.8782			987	78.6626
			1695	81.8764			987.5	78.6557
			1696	81.871			988	78.647
			1697	81.8662			988.5	78.6405
			1698	81.8591			989	78.6329
			1699	81.8525			989.5	78.6268
			1700	81.8475			990	78.6182
			1701	81.8453			990.5	78.6113
			1702	81.8407			991	78.6047
			1703	81.8386			991.5	78.5956
			1704	81.8302			992	78.5878
			1705	81.8235			992.5	78.5801
			1706	81.8188			993	78.5717
			1707	81.8062			993.5	78.5645
			1708	81.7995			994	78.5577
			1709	81.7896			994.5	78.5494
			1710	81.7797			995	78.5413
			1711	81.7709			995.5	78.5325
			1712	81.76			996	78.5241
			1713	81.7523			996.5	78.5159
			1714	81.7438			997	78.5066
			1715	81.734			997.5	78.4991
			1716	81.7278			998	78.4903
			1717	81.717			998.5	78.4826
			1718	81.7067			999	78.4741
			1719	81.697			999.5	78.4648
			1720	81.6871			1000	78.4554
			1721	81.6787			1000.5	78.4456
			1722	81.6708			1001	78.4363
			1723	81.6612			1001.5	78.4263
			1724	81.6531			1002	78.417
			1725	81.641			1002.5	78.4076
			1726	81.6304			1003	78.3979
			1727	81.6178			1003.5	78.3885
			1728	81.6042			1004	78.3785
			1729	81.5937			1004.5	78.369
			1730	81.585			1005	78.3584
			1731	81.5752			1005.5	78.3494
			1732	81.5659			1006	78.3384
			1733	81.55			1006.5	78.3288
			1734	81.5412			1007	78.3178
			1735	81.5303			1007.5	78.3066
			1736	81.5177			1008	78.2968
			1737	81.5069			1008.5	78.2854
			1738	81.4964			1009	78.2753
			1739	81.482			1009.5	78.2636
			1740	81.4703			1010	78.2527
			1741	81.4609			1010.5	78.2405
			1742	81.4498			1011	78.2299
			1743	81.4394			1011.5	78.2184
			1744	81.4289			1012	78.2073
			1745	81.4171			1012.5	78.1962
			1746	81.4059			1013	78.1847
			1747	81.3887			1013.5	78.1737
			1748	81.3781			1014	78.1619
			1749	81.3653			1014.5	78.1497
			1750	81.3546			1015	78.1372
			1751	81.3381			1015.5	78.1245
			1752	81.3245			1016	78.113
			1753	81.3129			1016.5	78.1013
			1754	81.2985			1017	78.0905
			1755	81.2853			1017.5	78.0787
			1756	81.2738			1018	78.0663
			1757	81.2599			1018.5	78.0537
			1758	81.246			1019	78.041
			1759	81.2357			1019.5	78.0278
			1760	81.2239			1020	78.0148
			1761	81.2147			1020.5	78.002
			1762	81.2039			1021	77.9891
			1763	81.1913			1021.5	77.9764
			1764	81.1864			1022	77.9623
			1765	81.1729			1022.5	77.9494
			1766	81.1661			1023	77.9358
			1767	81.156			1023.5	77.923
			1768	81.1484			1024	77.9097
			1769	81.1375			1024.5	77.8966
			1770	81.1261			1025	77.8837
			1771	81.1165			1025.5	77.8696
			1772	81.1069			1026	77.8571
			1773	81.0989			1026.5	77.8439
			1774	81.092			1027	77.8303
			1775	81.0883			1027.5	77.8158
			1776	81.0748			1028	77.8009
			1777	81.0667			1028.5	77.7865
			1778	81.0556			1029	77.772
			1779	81.0473			1029.5	77.7572
			1780	81.0356			1030	77.7424
			1781	81.0228			1030.5	77.728
			1782	81.0133			1031	77.7137
			1783	81.0019			1031.5	77.6991
			1784	80.9938			1032	77.6847
			1785	80.9828			1032.5	77.6702
			1786	80.9789			1033	77.6544
			1787	80.9708			1033.5	77.6388
			1788	80.9639			1034	77.6237
			1789	80.9552			1034.5	77.6089
			1790	80.9452			1035	77.5935
			1791	80.9358			1035.5	77.5788
			1792	80.9241			1036	77.5639
			1793	80.9167			1036.5	77.5485
			1794	80.909			1037	77.5329
			1795	80.8957			1037.5	77.5167
			1796	80.8893			1038	77.5005
			1797	80.8854			1038.5	77.4847
			1798	80.8825			1039	77.4682
			1799	80.8808			1039.5	77.4526
			1800	80.8768			1040	77.4361
			1801	80.869			1040.5	77.4205
			1802	80.8658			1041	77.4044
			1803	80.8609			1041.5	77.3879
			1804	80.8529			1042	77.3712
			1805	80.8455			1042.5	77.3542
			1806	80.8386			1043	77.3366
			1807	80.8314			1043.5	77.3198
			1808	80.8287			1044	77.3032
			1809	80.8204			1044.5	77.2869
			1810	80.8172			1045	77.2703
			1811	80.8084			1045.5	77.2525
			1812	80.8082			1046	77.2356
			1813	80.7988			1046.5	77.2184
			1814	80.7955			1047	77.2003
			1815	80.7871			1047.5	77.1827
			1816	80.7816			1048	77.1652
			1817	80.774			1048.5	77.1476
			1818	80.7727			1049	77.1296
			1819	80.7675			1049.5	77.1113
			1820	80.7541			1050	77.0934
			1821	80.7533			1050.5	77.0754
			1822	80.7496			1051	77.0573
			1823	80.7498			1051.5	77.038
			1824	80.7507			1052	77.0194
			1825	80.7477			1052.5	77.0008
			1826	80.7442			1053	76.9819
			1827	80.7357			1053.5	76.9626
			1828	80.7335			1054	76.9437
			1829	80.7277			1054.5	76.9251
			1830	80.7263			1055	76.9063
			1831	80.7193			1055.5	76.8873
			1832	80.7101			1056	76.8675
			1833	80.6976			1056.5	76.8484
			1834	80.69			1057	76.8284
			1835	80.6798			1057.5	76.8086
			1836	80.6743			1058	76.7894
			1837	80.6744			1058.5	76.7694
			1838	80.6662			1059	76.7491
			1839	80.66			1059.5	76.7296
			1840	80.6487			1060	76.7084
			1841	80.6305			1060.5	76.6877
			1842	80.6111			1061	76.6669
			1843	80.6011			1061.5	76.6461
			1844	80.5891			1062	76.6255
			1845	80.5726			1062.5	76.6043
			1846	80.5575			1063	76.5837
			1847	80.538			1063.5	76.562
			1848	80.5187			1064	76.5413
			1849	80.5023			1064.5	76.5199
			1850	80.4842			1065	76.4986
			1851	80.4638			1065.5	76.4772
			1852	80.44			1066	76.456
			1853	80.4092			1066.5	76.4341
			1854	80.376			1067	76.412
			1855	80.3488			1067.5	76.3899
			1856	80.3189			1068	76.3687
			1857	80.2863			1068.5	76.3466
			1858	80.2583			1069	76.3247
			1859	80.2297			1069.5	76.3033
			1860	80.1959			1070	76.2814
			1861	80.1546			1070.5	76.259
			1862	80.1192			1071	76.2368
			1863	80.0762			1071.5	76.2144
			1864	80.0307			1072	76.1917
			1865	79.986			1072.5	76.169
			1866	79.9335			1073	76.1465
			1867	79.8831			1073.5	76.1242
			1868	79.8229			1074	76.1013
			1869	79.7714			1074.5	76.0776
			1870	79.719			1075	76.0543
			1871	79.667			1075.5	76.0315
			1872	79.6026			1076	76.0082
			1873	79.536			1076.5	75.9857
			1874	79.4748			1077	75.962
			1875	79.4127			1077.5	75.939
			1876	79.3425			1078	75.9154
			1877	79.2692			1078.5	75.8921
			1878	79.2079			1079	75.8688
			1879	79.1357			1079.5	75.8455
			1880	79.0687			1080	75.8224
			1881	79.003			1080.5	75.7985
			1882	78.9318			1081	75.775
			1883	78.8638			1081.5	75.7508
			1884	78.7894			1082	75.7271
			1885	78.7302			1082.5	75.7035
			1886	78.6518			1083	75.6796
			1887	78.5794			1083.5	75.6554
			1888	78.501			1084	75.6312
			1889	78.4276			1084.5	75.6067
			1890	78.3552			1085	75.5819
			1891	78.2773			1085.5	75.5571
			1892	78.1935			1086	75.5318
			1893	78.1135			1086.5	75.5071
			1894	78.0341			1087	75.4827
			1895	77.9478			1087.5	75.4572
			1896	77.8659			1088	75.4324
			1897	77.7875			1088.5	75.4076
			1898	77.7079			1089	75.3831
			1899	77.6238			1089.5	75.3582
			1900	77.5343			1090	75.3322
			1901	77.448			1090.5	75.3064
			1902	77.3599			1091	75.2811
			1903	77.2826			1091.5	75.2553
			1904	77.2006			1092	75.2294
			1905	77.1127			1092.5	75.204
			1906	77.0358			1093	75.1784
			1907	76.9534			1093.5	75.1536
			1908	76.8783			1094	75.1274
			1909	76.8087			1094.5	75.1017
			1910	76.7353			1095	75.076
			1911	76.6801			1095.5	75.05
			1912	76.6121			1096	75.0235
			1913	76.5502			1096.5	74.9978
			1914	76.4802			1097	74.971
			1915	76.4125			1097.5	74.9439
			1916	76.3553			1098	74.917
			1917	76.3062			1098.5	74.8903
			1918	76.2523			1099	74.8636
			1919	76.2036			1099.5	74.8357
			1920	76.1539			1100	74.8083
			1921	76.1115			1100.5	74.7811
			1922	76.0816			1101	74.7538
			1923	76.0396			1101.5	74.7268
			1924	76.0023			1102	74.6983
			1925	75.9665			1102.5	74.6709
			1926	75.9381			1103	74.643
			1927	75.9001			1103.5	74.6145
			1928	75.85			1104	74.5864
			1929	75.8362			1104.5	74.5581
			1930	75.8117			1105	74.53
			1931	75.7967			1105.5	74.5013
			1932	75.7835			1106	74.4728
			1933	75.7738			1106.5	74.444
			1934	75.7642			1107	74.416
			1935	75.7608			1107.5	74.3871
			1936	75.7462			1108	74.3592
			1937	75.7373			1108.5	74.3301
			1938	75.725			1109	74.3007
			1939	75.7111			1109.5	74.2714
			1940	75.7052			1110	74.2418
			1941	75.7069			1110.5	74.2134
			1942	75.704			1111	74.1834
			1943	75.7029			1111.5	74.1537
			1944	75.7226			1112	74.1241
			1945	75.7428			1112.5	74.0946
			1946	75.7543			1113	74.0648
			1947	75.7642			1113.5	74.0349
			1948	75.7714			1114	74.0046
			1949	75.7862			1114.5	73.9747
			1950	75.7908			1115	73.9441
			1951	75.806			1115.5	73.9136
			1952	75.8218			1116	73.8836
			1953	75.8423			1116.5	73.853
			1954	75.8621			1117	73.8229
			1955	75.8835			1117.5	73.7924
			1956	75.9061			1118	73.7617
			1957	75.9258			1118.5	73.7315
			1958	75.94			1119	73.7011
			1959	75.964			1119.5	73.6702
			1960	75.9863			1120	73.6398
			1961	76.0101			1120.5	73.6087
			1962	76.0247			1121	73.5772
			1963	76.0355			1121.5	73.5453
			1964	76.0615			1122	73.5138
			1965	76.0905			1122.5	73.4823
			1966	76.115			1123	73.4512
			1967	76.15			1123.5	73.4192
			1968	76.1745			1124	73.3879
			1969	76.1968			1124.5	73.356
			1970	76.2246			1125	73.3247
			1971	76.2518			1125.5	73.2926
			1972	76.2748			1126	73.2607
			1973	76.3064			1126.5	73.2283
			1974	76.3428			1127	73.1955
			1975	76.382			1127.5	73.1632
			1976	76.4148			1128	73.1305
			1977	76.4461			1128.5	73.0974
			1978	76.4663			1129	73.0645
			1979	76.5011			1129.5	73.0312
			1980	76.5282			1130	72.9983
			1981	76.5535			1130.5	72.965
			1982	76.5868			1131	72.9321
			1983	76.6124			1131.5	72.8988
			1984	76.6361			1132	72.8657
			1985	76.6622			1132.5	72.8322
			1986	76.6931			1133	72.7989
			1987	76.7248			1133.5	72.7654
			1988	76.7484			1134	72.7313
			1989	76.7841			1134.5	72.697
			1990	76.8151			1135	72.6631
			1991	76.8446			1135.5	72.6286
			1992	76.8624			1136	72.5945
			1993	76.8859			1136.5	72.5606
			1994	76.911			1137	72.5263
			1995	76.9444			1137.5	72.4915
			1996	76.9691			1138	72.4569
			1997	77			1138.5	72.4226
			1998	77.0238			1139	72.3881
			1999	77.0416			1139.5	72.3539
			2000	77.069			1140	72.3191
			2001	77.0922			1140.5	72.2839
			2002	77.1133			1141	72.2487
			2003	77.1438			1141.5	72.2133
			2004	77.166			1142	72.1782
			2005	77.1984			1142.5	72.1427
			2006	77.2246			1143	72.1073
			2007	77.2454			1143.5	72.0709
			2008	77.268			1144	72.0358
			2009	77.3015			1144.5	72.0001
			2010	77.3331			1145	71.9645
			2011	77.3522			1145.5	71.928
			2012	77.3817			1146	71.8923
			2013	77.4082			1146.5	71.8565
			2014	77.4334			1147	71.821
			2015	77.4602			1147.5	71.7843
			2016	77.4867			1148	71.7478
			2017	77.5104			1148.5	71.7118
			2018	77.5345			1149	71.6753
			2019	77.5665			1149.5	71.6392
			2020	77.582			1150	71.6023
			2021	77.5962			1150.5	71.5662
			2022	77.6141			1151	71.5303
			2023	77.6334			1151.5	71.4934
			2024	77.6586			1152	71.4561
			2025	77.6786			1152.5	71.4194
			2026	77.6971			1153	71.3812
			2027	77.7113			1153.5	71.345
			2028	77.7284			1154	71.3085
			2029	77.7371			1154.5	71.2722
			2030	77.7564			1155	71.2349
			2031	77.7718			1155.5	71.1977
			2032	77.7935			1156	71.16
			2033	77.8073			1156.5	71.1231
			2034	77.8158			1157	71.0859
			2035	77.8293			1157.5	71.0487
			2036	77.8462			1158	71.0114
			2037	77.8643			1158.5	70.9746
			2038	77.889			1159	70.9379
			2039	77.8991			1159.5	70.9012
			2040	77.9089			1160	70.8647
			2041	77.918			1160.5	70.8269
			2042	77.9254			1161	70.7903
			2043	77.9324			1161.5	70.7533
			2044	77.9431			1162	70.7163
			2045	77.9587			1162.5	70.6789
			2046	77.9746			1163	70.6418
			2047	77.9784			1163.5	70.6044
			2048	77.9899			1164	70.5678
			2049	77.9935			1164.5	70.5309
			2050	78.0015			1165	70.4932
			2051	78.0119			1165.5	70.4568
			2052	78.0281			1166	70.4199
			2053	78.0324			1166.5	70.3827
			2054	78.0388			1167	70.3453
			2055	78.0457			1167.5	70.3076
			2056	78.0677			1168	70.2706
			2057	78.0811			1168.5	70.2347
			2058	78.0859			1169	70.1978
			2059	78.0996			1169.5	70.1616
			2060	78.1207			1170	70.124
			2061	78.1273			1170.5	70.0874
			2062	78.1475			1171	70.0501
			2063	78.1506			1171.5	70.0132
			2064	78.1616			1172	69.9757
			2065	78.1808			1172.5	69.9384
			2066	78.19			1173	69.9009
			2067	78.1984			1173.5	69.8635
			2068	78.2157			1174	69.8261
			2069	78.221			1174.5	69.7887
			2070	78.2377			1175	69.7513
			2071	78.2498			1175.5	69.7134
			2072	78.2536			1176	69.6755
			2073	78.2546			1176.5	69.6385
			2074	78.2651			1177	69.6006
			2075	78.2822			1177.5	69.5623
			2076	78.2923			1178	69.5247
			2077	78.2986			1178.5	69.4874
			2078	78.3142			1179	69.4488
			2079	78.3187			1179.5	69.4105
			2080	78.3236			1180	69.373
			2081	78.3308			1180.5	69.3353
			2082	78.3361			1181	69.2974
			2083	78.3526			1181.5	69.259
			2084	78.368			1182	69.2201
			2085	78.375			1182.5	69.1815
			2086	78.3848			1183	69.143
			2087	78.3863			1183.5	69.1042
			2088	78.3844			1184	69.0667
			2089	78.398			1184.5	69.0283
			2090	78.4096			1185	68.9892
			2091	78.417			1185.5	68.9505
			2092	78.4181			1186	68.912
			2093	78.4234			1186.5	68.8729
			2094	78.4274			1187	68.834
			2095	78.4304			1187.5	68.7949
			2096	78.4267			1188	68.7558
			2097	78.4423			1188.5	68.718
			2098	78.4565			1189	68.6788
			2099	78.4589			1189.5	68.6401
			2100	78.4707			1190	68.6015
			2101	78.4681			1190.5	68.5629
			2102	78.4672			1191	68.524
			2103	78.4716			1191.5	68.4849
			2104	78.4693			1192	68.446
			2105	78.4902			1192.5	68.4073
			2106	78.5008			1193	68.368
			2107	78.5046			1193.5	68.3286
			2108	78.5057			1194	68.2896
			2109	78.5173			1194.5	68.2504
			2110	78.5209			1195	68.211
			2111	78.5286			1195.5	68.172
			2112	78.5349			1196	68.1332
			2113	78.5474			1196.5	68.0932
			2114	78.551			1197	68.0535
			2115	78.562			1197.5	68.0136
			2116	78.5667			1198	67.9745
			2117	78.5685			1198.5	67.935
			2118	78.5788			1199	67.8961
			2119	78.5908			1199.5	67.8561
			2120	78.6013			1200	67.8169
			2121	78.6208			1200.5	67.7767
			2122	78.63			1201	67.7365
			2123	78.6278			1201.5	67.6961
			2124	78.63			1202	67.6564
			2125	78.6405			1202.5	67.6167
			2126	78.6483			1203	67.5775
			2127	78.661			1203.5	67.5371
			2128	78.6641			1204	67.497
			2129	78.6697			1204.5	67.4574
			2130	78.6797			1205	67.4175
			2131	78.6838			1205.5	67.3781
			2132	78.6743			1206	67.3375
			2133	78.685			1206.5	67.2972
			2134	78.6822			1207	67.257
			2135	78.6921			1207.5	67.216
			2136	78.6989			1208	67.176
			2137	78.7007			1208.5	67.1355
			2138	78.7009			1209	67.0953
			2139	78.7003			1209.5	67.0549
			2140	78.7113			1210	67.0153
			2141	78.716			1210.5	66.9748
			2142	78.7117			1211	66.9343
			2143	78.7044			1211.5	66.8937
			2144	78.7019			1212	66.8531
			2145	78.7073			1212.5	66.8121
			2146	78.7093			1213	66.7724
			2147	78.7168			1213.5	66.7319
			2148	78.7317			1214	66.6918
			2149	78.732			1214.5	66.6516
			2150	78.7237			1215	66.6114
			2151	78.7266			1215.5	66.57
			2152	78.7118			1216	66.5303
			2153	78.7122			1216.5	66.49
			2154	78.7135			1217	66.4495
			2155	78.7175			1217.5	66.4103
			2156	78.7118			1218	66.3703
			2157	78.7066			1218.5	66.3298
			2158	78.7083			1219	66.2892
			2159	78.7133			1219.5	66.248
			2160	78.7174			1220	66.2077
			2161	78.7146			1220.5	66.1676
			2162	78.7212			1221	66.1265
			2163	78.7246			1221.5	66.0845
			2164	78.7244			1222	66.0435
			2165	78.7142			1222.5	66.0032
			2166	78.7207			1223	65.9628
			2167	78.725			1223.5	65.922
			2168	78.7293			1224	65.8817
			2169	78.7376			1224.5	65.8404
			2170	78.7375			1225	65.7998
			2171	78.7305			1225.5	65.7588
			2172	78.7292			1226	65.7183
			2173	78.7254			1226.5	65.6779
			2174	78.7209			1227	65.6375
			2175	78.7272			1227.5	65.5971
			2176	78.7272			1228	65.5562
			2177	78.7256			1228.5	65.5157
			2178	78.72			1229	65.4755
			2179	78.7219			1229.5	65.4343
			2180	78.7212			1230	65.3937
			2181	78.7175			1230.5	65.3528
			2182	78.7182			1231	65.3123
			2183	78.7229			1231.5	65.2722
			2184	78.7179			1232	65.2313
			2185	78.7127			1232.5	65.1911
			2186	78.7262			1233	65.1502
			2187	78.7251			1233.5	65.1089
			2188	78.7341			1234	65.0675
			2189	78.7351			1234.5	65.0264
			2190	78.742			1235	64.9857
			2191	78.7459			1235.5	64.9442
			2192	78.7475			1236	64.9035
			2193	78.7499			1236.5	64.8631
			2194	78.7608			1237	64.8225
			2195	78.7735			1237.5	64.7814
			2196	78.7711			1238	64.7414
			2197	78.7744			1238.5	64.7008
			2198	78.7729			1239	64.6599
			2199	78.7802			1239.5	64.6191
			2200	78.7795			1240	64.578
			2201	78.7912			1240.5	64.5372
			2202	78.7932			1241	64.4965
			2203	78.7939			1241.5	64.4554
			2204	78.7974			1242	64.4141
			2205	78.7929			1242.5	64.3725
			2206	78.7808			1243	64.3308
			2207	78.7837			1243.5	64.2894
			2208	78.793			1244	64.2476
			2209	78.7915			1244.5	64.2069
			2210	78.7841			1245	64.1656
			2211	78.7728			1245.5	64.1239
			2212	78.774			1246	64.0833
			2213	78.7709			1246.5	64.0419
			2214	78.7709			1247	64.0013
			2215	78.7614			1247.5	63.9594
			2216	78.767			1248	63.9177
			2217	78.7705			1248.5	63.8772
			2218	78.7736			1249	63.8357
			2219	78.7815			1249.5	63.7949
			2220	78.7711			1250	63.7542
			2221	78.7829			1250.5	63.7132
			2222	78.7883			1251	63.6728
			2223	78.8028			1251.5	63.6312
			2224	78.8058			1252	63.5903
			2225	78.8185			1252.5	63.5494
			2226	78.826			1253	63.5077
			2227	78.8423			1253.5	63.4662
			2228	78.8545			1254	63.4249
			2229	78.8644			1254.5	63.3836
			2230	78.874			1255	63.342
			2231	78.8827			1255.5	63.301
			2232	78.8977			1256	63.2599
			2233	78.8979			1256.5	63.2186
			2234	78.8995			1257	63.1773
			2235	78.8994			1257.5	63.1356
			2236	78.9042			1258	63.0944
			2237	78.9311			1258.5	63.0533
			2238	78.9248			1259	63.0134
			2239	78.9357			1259.5	62.9722
			2240	78.9443			1260	62.931
			2241	78.968			1260.5	62.89
			2242	78.9714			1261	62.8484
			2243	78.9742			1261.5	62.8077
			2244	78.9877			1262	62.7667
			2245	79.0077			1262.5	62.7251
			2246	79.0176			1263	62.6837
			2247	79.0203			1263.5	62.6421
			2248	79.0199			1264	62.6007
			2249	79.0148			1264.5	62.5596
			2250	79.0165			1265	62.518
			2251	79.0297			1265.5	62.4759
			2252	79.0299			1266	62.434
			2253	79.0255			1266.5	62.3926
			2254	79.0106			1267	62.3508
			2255	79.0196			1267.5	62.3095
			2256	79.0212			1268	62.2686
			2257	79.0226			1268.5	62.2279
			2258	79.0134			1269	62.1871
			2259	79.0114			1269.5	62.1455
			2260	78.9981			1270	62.1043
			2261	78.9831			1270.5	62.0628
			2262	78.9606			1271	62.0222
			2263	78.9453			1271.5	61.9808
			2264	78.9241			1272	61.9387
			2265	78.9184			1272.5	61.8963
			2266	78.927			1273	61.8545
			2267	78.9198			1273.5	61.8127
			2268	78.9031			1274	61.7712
			2269	78.8882			1274.5	61.7293
			2270	78.8825			1275	61.6876
			2271	78.8719			1275.5	61.6447
			2272	78.8523			1276	61.6033
			2273	78.8361			1276.5	61.5619
			2274	78.8216			1277	61.5202
			2275	78.7906			1277.5	61.4793
			2276	78.7558			1278	61.4367
[truncated: 2,604 more rows]

## Sheet: Figure 3b
Figure 3b
		Thermal conductivity (W m-1 K-1)	y-Er
	C-PVDF	0.139	0.004
	PM40-PVDF	0.077	0.003
	PM50-PVDF	0.107	0.004
	PM60-PVDF	0.123	0.002

## Sheet: Figure 3c
Figure 3c
	C-PVDF		PM-PVDF
	Time (min)	Temperature (oC)	Time (min)	Temperature (oC)
	0	26.7	0	26.5
	0	26.7	0	26.5
	0	26.7	0	26.5
	0	26.7	0	26.5
	0	26.7	0	26.5
	0	26.7	0	26.5
	0	26.7	0	26.6
	0	26.7	0	26.6
	0	26.7	0	26.6
	0	26.7	0	26.6
	0	26.7	0	26.6
	0	26.7	0	26.6
	0	26.7	0	26.6
	0	26.7	0	26.6
	0	26.7	0	26.6
	0	26.7	0	26.6
	0.01667	26.7	0	26.6
	0.01667	26.7	0	26.6
	0.01667	26.7	0	26.6
	0.01667	26.7	0	26.6
	0.01667	26.7	0	26.6
	0.01667	26.7	0	26.6
	0.01667	26.7	0	26.6
	0.01667	26.7	0	26.6
	0.01667	26.7	0	26.6
	0.01667	26.7	0	26.6
	0.01667	26.7	0	26.6
	0.01667	26.7	0	26.6
	0.01667	26.7	0	26.6
	0.01667	26.7	0	26.6
	0.01667	26.7	0	26.6
	0.01667	26.7	0	26.6
	0.01667	26.7	0.01667	26.6
	0.01667	26.7	0.01667	26.6
	0.01667	26.7	0.01667	26.6
	0.01667	26.7	0.01667	26.6
	0.01667	26.7	0.01667	26.6
	0.01667	26.7	0.01667	26.6
	0.01667	26.7	0.01667	26.6
	0.01667	26.7	0.01667	26.6
	0.01667	26.7	0.01667	26.6
	0.01667	26.7	0.01667	26.6
	0.01667	26.7	0.01667	26.6
	0.01667	26.7	0.01667	26.6
	0.01667	26.7	0.01667	26.6
	0.01667	26.7	0.01667	26.6
	0.01667	26.7	0.01667	26.6
	0.01667	26.7	0.01667	26.6
	0.03333	26.7	0.01667	26.6
	0.03333	26.7	0.01667	26.6
	0.03333	26.7	0.01667	26.6
	0.03333	26.7	0.01667	26.6
	0.03333	26.7	0.01667	26.6
	0.03333	26.7	0.01667	26.6
	0.03333	26.7	0.01667	26.6
	0.03333	26.7	0.01667	26.6
	0.03333	26.7	0.01667	26.6
	0.03333	26.7	0.01667	26.6
	0.03333	26.7	0.01667	26.6
	0.03333	26.7	0.01667	26.6
	0.03333	26.7	0.01667	26.6
	0.03333	26.7	0.01667	26.6
	0.03333	26.7	0.01667	26.6
	0.03333	26.7	0.01667	26.6
	0.03333	26.7	0.03333	26.6
	0.03333	26.7	0.03333	26.6
	0.03333	26.7	0.03333	26.6
	0.03333	26.7	0.03333	26.6
	0.03333	26.7	0.03333	26.6
	0.03333	26.7	0.03333	26.6
	0.03333	26.7	0.03333	26.6
	0.03333	26.7	0.03333	26.6
	0.03333	26.7	0.03333	26.6
	0.03333	26.7	0.03333	26.6
	0.03333	26.7	0.03333	26.6
	0.03333	26.7	0.03333	26.6
	0.03333	26.7	0.03333	26.6
	0.03333	26.7	0.03333	26.6
	0.03333	26.7	0.03333	26.6
	0.03333	26.7	0.03333	26.6
	0.03333	26.7	0.03333	26.6
	0.05	26.7	0.03333	26.6
	0.05	26.7	0.03333	26.6
	0.05	26.7	0.03333	26.6
	0.05	26.7	0.03333	26.6
	0.05	26.7	0.03333	26.6
	0.05	26.7	0.03333	26.6
	0.05	26.7	0.03333	26.6
	0.05	26.7	0.03333	26.6
	0.05	26.7	0.03333	26.6
	0.05	26.7	0.03333	26.6
	0.05	26.7	0.03333	26.6
	0.05	26.7	0.03333	26.6
	0.05	26.7	0.03333	26.6
	0.05	26.7	0.03333	26.6
	0.05	26.7	0.03333	26.6
	0.05	26.7	0.05	26.6
	0.05	26.7	0.05	26.6
	0.05	26.7	0.05	26.6
	0.05	26.7	0.05	26.6
	0.05	26.7	0.05	26.6
	0.05	26.7	0.05	26.6
	0.05	26.7	0.05	26.6
	0.05	26.7	0.05	26.6
	0.05	26.7	0.05	26.6
	0.05	26.7	0.05	26.6
	0.05	26.7	0.05	26.6
	0.05	26.7	0.05	26.6
	0.05	26.8	0.05	26.6
	0.05	26.7	0.05	26.6
	0.05	26.7	0.05	26.6
	0.05	26.8	0.05	26.6
	0.06667	26.7	0.05	26.6
	0.06667	26.7	0.05	26.6
	0.06667	26.8	0.05	26.6
	0.06667	26.8	0.05	26.6
	0.06667	26.7	0.05	26.6
	0.06667	26.7	0.05	26.6
	0.06667	26.7	0.05	26.6
	0.06667	26.7	0.05	26.6
	0.06667	26.7	0.05	26.6
	0.06667	26.7	0.05	26.6
	0.06667	26.7	0.05	26.6
	0.06667	26.7	0.05	26.6
	0.06667	26.7	0.05	26.6
	0.06667	26.7	0.05	26.6
	0.06667	26.7	0.05	26.6
	0.06667	26.8	0.06667	26.6
	0.06667	26.7	0.06667	26.6
	0.06667	26.8	0.06667	26.6
	0.06667	26.7	0.06667	26.6
	0.06667	26.8	0.06667	26.6
	0.06667	26.8	0.06667	26.6
	0.06667	26.8	0.06667	26.6
	0.06667	26.8	0.06667	26.6
	0.06667	26.8	0.06667	26.6
	0.06667	26.8	0.06667	26.6
	0.06667	26.7	0.06667	26.6
	0.06667	26.7	0.06667	26.6
	0.06667	26.8	0.06667	26.6
	0.06667	26.8	0.06667	26.6
	0.06667	26.8	0.06667	26.6
	0.06667	26.8	0.06667	26.6
	0.06667	26.7	0.06667	26.6
	0.08333	26.8	0.06667	26.6
	0.08333	26.8	0.06667	26.6
	0.08333	26.8	0.06667	26.6
	0.08333	26.8	0.06667	26.6
	0.08333	26.8	0.06667	26.6
	0.08333	26.8	0.06667	26.6
	0.08333	26.8	0.06667	26.6
	0.08333	26.8	0.06667	26.6
	0.08333	26.8	0.06667	26.6
	0.08333	26.8	0.06667	26.6
	0.08333	26.8	0.06667	26.6
	0.08333	26.8	0.06667	26.6
	0.08333	26.8	0.06667	26.6
	0.08333	26.8	0.06667	26.6
	0.08333	26.8	0.06667	26.6
	0.08333	26.8	0.06667	26.6
	0.08333	26.8	0.08333	26.6
	0.08333	26.8	0.08333	26.6
	0.08333	26.8	0.08333	26.6
	0.08333	26.8	0.08333	26.6
	0.08333	26.8	0.08333	26.6
	0.08333	26.8	0.08333	26.6
	0.08333	26.8	0.08333	26.6
	0.08333	26.8	0.08333	26.6
	0.08333	26.8	0.08333	26.6
	0.08333	26.8	0.08333	26.6
	0.08333	26.8	0.08333	26.6
	0.08333	26.8	0.08333	26.6
	0.08333	26.8	0.08333	26.6
	0.08333	26.8	0.08333	26.6
	0.08333	26.8	0.08333	26.6
	0.08333	26.8	0.08333	26.6
	0.08333	26.8	0.08333	26.6
	0.1	26.8	0.08333	26.6
	0.1	26.8	0.08333	26.6
	0.1	26.8	0.08333	26.6
	0.1	26.8	0.08333	26.6
	0.1	26.8	0.08333	26.6
	0.1	26.8	0.08333	26.6
	0.1	26.8	0.08333	26.6
	0.1	26.8	0.08333	26.6
	0.1	26.8	0.08333	26.6
	0.1	26.8	0.08333	26.6
	0.1	26.8	0.08333	26.6
	0.1	26.8	0.08333	26.6
	0.1	26.8	0.08333	26.6
	0.1	26.8	0.08333	26.6
	0.1	26.8	0.08333	26.6
	0.1	26.8	0.1	26.6
	0.1	26.8	0.1	26.6
	0.1	26.8	0.1	26.6
	0.1	26.8	0.1	26.6
	0.1	26.8	0.1	26.6
	0.1	26.8	0.1	26.6
	0.1	26.8	0.1	26.6
	0.1	26.8	0.1	26.6
	0.1	26.8	0.1	26.6
	0.1	26.8	0.1	26.6
	0.1	26.8	0.1	26.6
	0.1	26.8	0.1	26.6
	0.1	26.8	0.1	26.6
	0.1	26.8	0.1	26.6
	0.1	26.8	0.1	26.6
	0.1	26.8	0.1	26.6
	0.11667	26.8	0.1	26.6
	0.11667	26.8	0.1	26.6
	0.11667	26.8	0.1	26.6
	0.11667	26.8	0.1	26.6
	0.11667	26.7	0.1	26.6
	0.11667	26.7	0.1	26.6
	0.11667	26.7	0.1	26.6
	0.11667	26.7	0.1	26.6
	0.11667	26.7	0.1	26.6
	0.11667	26.7	0.1	26.6
	0.11667	26.7	0.1	26.6
	0.11667	26.7	0.1	26.6
	0.11667	26.7	0.1	26.6
	0.11667	26.7	0.1	26.6
	0.11667	26.7	0.1	26.6
	0.11667	26.7	0.1	26.6
	0.11667	26.7	0.11667	26.6
	0.11667	26.7	0.11667	26.6
	0.11667	26.7	0.11667	26.6
	0.11667	26.7	0.11667	26.6
	0.11667	26.7	0.11667	26.6
	0.11667	26.7	0.11667	26.6
	0.11667	26.7	0.11667	26.6
	0.11667	26.7	0.11667	26.6
	0.11667	26.7	0.11667	26.6
	0.11667	26.7	0.11667	26.6
	0.11667	26.7	0.11667	26.6
	0.11667	26.7	0.11667	26.6
	0.11667	26.7	0.11667	26.6
	0.11667	26.7	0.11667	26.6
	0.11667	26.7	0.11667	26.6
	0.11667	26.7	0.11667	26.6
	0.13333	26.7	0.11667	26.6
	0.13333	26.7	0.11667	26.6
	0.13333	26.7	0.11667	26.6
	0.13333	26.7	0.11667	26.6
	0.13333	26.7	0.11667	26.6
	0.13333	26.7	0.11667	26.6
	0.13333	26.7	0.11667	26.6
	0.13333	26.7	0.11667	26.6
	0.13333	26.7	0.11667	26.6
	0.13333	26.7	0.11667	26.6
	0.13333	26.7	0.11667	26.6
	0.13333	26.7	0.11667	26.6
	0.13333	26.7	0.11667	26.6
	0.13333	26.7	0.11667	26.6
	0.13333	26.7	0.11667	26.6
	0.13333	26.7	0.11667	26.6
	0.13333	26.7	0.13333	26.6
	0.13333	26.7	0.13333	26.6
	0.13333	26.7	0.13333	26.6
	0.13333	26.7	0.13333	26.6
	0.13333	26.7	0.13333	26.6
	0.13333	26.7	0.13333	26.6
	0.13333	26.7	0.13333	26.6
	0.13333	26.7	0.13333	26.6
	0.13333	26.7	0.13333	26.6
	0.13333	26.7	0.13333	26.6
	0.13333	26.7	0.13333	26.6
	0.13333	26.7	0.13333	26.6
	0.13333	26.7	0.13333	26.6
	0.13333	26.7	0.13333	26.6
	0.13333	26.7	0.13333	26.6
	0.13333	26.7	0.13333	26.6
	0.15	26.7	0.13333	26.6
	0.15	26.7	0.13333	26.6
	0.15	26.7	0.13333	26.6
	0.15	26.7	0.13333	26.6
	0.15	26.7	0.13333	26.6
	0.15	26.7	0.13333	26.6
	0.15	26.7	0.13333	26.6
	0.15	26.7	0.13333	26.6
	0.15	26.7	0.13333	26.6
	0.15	26.7	0.13333	26.6
	0.15	26.7	0.13333	26.6
	0.15	26.7	0.13333	26.6
	0.15	26.7	0.13333	26.6
	0.15	26.7	0.13333	26.6
	0.15	26.7	0.13333	26.6
	0.15	26.7	0.13333	26.6
	0.15	26.7	0.15	26.6
	0.15	26.7	0.15	26.6
	0.15	26.7	0.15	26.6
	0.15	26.7	0.15	26.6
	0.15	26.7	0.15	26.6
	0.15	26.7	0.15	26.6
	0.15	26.7	0.15	26.6
	0.15	26.7	0.15	26.6
	0.15	26.7	0.15	26.6
	0.15	26.7	0.15	26.7
	0.15	26.7	0.15	26.7
	0.15	26.7	0.15	26.7
	0.15	26.7	0.15	26.7
	0.15	26.7	0.15	26.7
	0.15	26.7	0.15	26.7
	0.15	26.7	0.15	26.7
	0.16667	26.7	0.15	26.7
	0.16667	26.7	0.15	26.7
	0.16667	26.7	0.15	26.7
	0.16667	26.7	0.15	26.7
	0.16667	26.7	0.15	26.7
	0.16667	26.7	0.15	26.7
	0.16667	26.7	0.15	26.7
	0.16667	26.7	0.15	26.7
	0.16667	26.8	0.15	26.7
	0.16667	26.8	0.15	26.7
	0.16667	26.7	0.15	26.7
	0.16667	26.7	0.15	26.7
	0.16667	26.7	0.15	26.7
	0.16667	26.7	0.15	26.7
	0.16667	26.7	0.15	26.7
	0.16667	26.7	0.15	26.7
	0.16667	26.7	0.16667	26.7
	0.16667	26.7	0.16667	26.7
	0.16667	26.7	0.16667	26.7
	0.16667	26.7	0.16667	26.7
	0.16667	26.7	0.16667	26.7
	0.16667	26.7	0.16667	26.7
	0.16667	26.7	0.16667	26.7
	0.16667	26.7	0.16667	26.7
	0.16667	26.7	0.16667	26.7
	0.16667	26.7	0.16667	26.7
	0.16667	26.7	0.16667	26.7
	0.16667	26.7	0.16667	26.7
	0.16667	26.7	0.16667	26.7
	0.16667	26.7	0.16667	26.7
	0.16667	26.8	0.16667	26.7
	0.16667	26.8	0.16667	26.7
	0.18333	26.8	0.16667	26.7
	0.18333	26.7	0.16667	26.7
	0.18333	26.8	0.16667	26.7
	0.18333	26.7	0.16667	26.7
	0.18333	26.7	0.16667	26.7
	0.18333	26.7	0.16667	26.7
	0.18333	26.7	0.16667	26.7
	0.18333	26.7	0.16667	26.7
	0.18333	26.8	0.16667	26.7
	0.18333	26.8	0.16667	26.7
	0.18333	26.8	0.16667	26.7
	0.18333	26.8	0.16667	26.7
	0.18333	26.8	0.16667	26.7
	0.18333	26.8	0.16667	26.7
	0.18333	26.8	0.16667	26.7
	0.18333	26.7	0.18333	26.7
	0.18333	26.8	0.18333	26.7
	0.18333	26.7	0.18333	26.7
	0.18333	26.8	0.18333	26.7
	0.18333	26.8	0.18333	26.7
	0.18333	26.7	0.18333	26.7
	0.18333	26.7	0.18333	26.7
	0.18333	26.8	0.18333	26.7
	0.18333	26.8	0.18333	26.7
	0.18333	26.8	0.18333	26.7
	0.18333	26.8	0.18333	26.7
	0.18333	26.8	0.18333	26.7
	0.18333	26.8	0.18333	26.7
	0.18333	26.8	0.18333	26.7
	0.18333	26.8	0.18333	26.7
	0.18333	26.8	0.18333	26.7
	0.18333	26.8	0.18333	26.7
	0.18333	26.8	0.18333	26.7
	0.2	26.8	0.18333	26.7
	0.2	26.8	0.18333	26.7
	0.2	26.8	0.18333	26.7
	0.2	26.8	0.18333	26.7
	0.2	26.8	0.18333	26.7
	0.2	26.8	0.18333	26.7
	0.2	26.8	0.18333	26.7
	0.2	26.8	0.18333	26.7
	0.2	26.8	0.18333	26.7
	0.2	26.8	0.18333	26.7
	0.2	26.8	0.18333	26.7
	0.2	26.8	0.18333	26.7
	0.2	26.8	0.18333	26.7
	0.2	26.8	0.18333	26.7
	0.2	26.8	0.2	26.7
	0.2	26.8	0.2	26.7
	0.2	26.8	0.2	26.7
	0.2	26.8	0.2	26.7
	0.2	26.8	0.2	26.7
	0.2	26.8	0.2	26.7
	0.2	26.8	0.2	26.7
	0.2	26.8	0.2	26.7
	0.2	26.8	0.2	26.7
	0.2	26.8	0.2	26.7
	0.2	26.8	0.2	26.7
	0.2	26.8	0.2	26.7
	0.2	26.8	0.2	26.7
	0.2	26.8	0.2	26.7
	0.2	26.8	0.2	26.7
	0.2	26.8	0.2	26.7
	0.2	26.8	0.2	26.7
	0.21667	26.8	0.2	26.7
	0.21667	26.8	0.2	26.7
	0.21667	26.8	0.2	26.7
	0.21667	26.8	0.2	26.7
	0.21667	26.8	0.2	26.7
	0.21667	26.8	0.2	26.7
	0.21667	26.8	0.2	26.7
	0.21667	26.8	0.2	26.7
	0.21667	26.8	0.2	26.7
	0.21667	26.8	0.2	26.7
	0.21667	26.8	0.2	26.7
	0.21667	26.8	0.2	26.7
	0.21667	26.8	0.2	26.7
	0.21667	26.8	0.2	26.7
	0.21667	26.8	0.2	26.7
	0.21667	26.8	0.2	26.7
	0.21667	26.8	0.21667	26.7
	0.21667	26.8	0.21667	26.7
	0.21667	26.8	0.21667	26.7
	0.21667	26.8	0.21667	26.7
	0.21667	26.8	0.21667	26.7
	0.21667	26.8	0.21667	26.7
	0.21667	26.8	0.21667	26.7
	0.21667	26.8	0.21667	26.7
	0.21667	26.8	0.21667	26.7
	0.21667	26.8	0.21667	26.7
	0.21667	26.8	0.21667	26.7
	0.21667	26.8	0.21667	26.7
	0.21667	26.8	0.21667	26.7
	0.21667	26.8	0.21667	26.7
	0.21667	26.8	0.21667	26.7
	0.21667	26.8	0.21667	26.7
	0.23333	26.8	0.21667	26.7
	0.23333	26.8	0.21667	26.7
	0.23333	26.8	0.21667	26.7
	0.23333	26.8	0.21667	26.7
	0.23333	26.8	0.21667	26.7
	0.23333	26.9	0.21667	26.7
	0.23333	26.9	0.21667	26.7
	0.23333	26.9	0.21667	26.7
	0.23333	26.9	0.21667	26.7
	0.23333	26.9	0.21667	26.7
	0.23333	26.9	0.21667	26.7
	0.23333	26.9	0.21667	26.7
	0.23333	26.9	0.21667	26.7
	0.23333	26.9	0.21667	26.7
	0.23333	26.9	0.21667	26.7
	0.23333	26.9	0.21667	26.7
	0.23333	26.9	0.23333	26.7
	0.23333	26.9	0.23333	26.7
	0.23333	26.9	0.23333	26.7
	0.23333	26.9	0.23333	26.7
	0.23333	26.9	0.23333	26.7
	0.23333	26.9	0.23333	26.7
	0.23333	26.9	0.23333	26.7
	0.23333	26.9	0.23333	26.7
	0.23333	26.9	0.23333	26.7
	0.23333	26.9	0.23333	26.7
	0.23333	26.9	0.23333	26.7
	0.23333	26.9	0.23333	26.7
	0.23333	26.9	0.23333	26.7
	0.23333	26.9	0.23333	26.7
	0.23333	26.9	0.23333	26.7
	0.23333	26.9	0.23333	26.7
	0.23333	26.9	0.23333	26.7
	0.25	26.9	0.23333	26.7
	0.25	26.7	0.23333	26.7
	0.25	26.7	0.23333	26.7
	0.25	26.7	0.23333	26.7
	0.25	26.7	0.23333	26.7
	0.25	26.7	0.23333	26.7
	0.25	26.7	0.23333	26.7
	0.25	26.7	0.23333	26.7
	0.25	26.7	0.23333	26.7
	0.25	26.7	0.23333	26.7
	0.25	26.7	0.23333	26.7
	0.25	26.7	0.23333	26.8
	0.25	26.7	0.23333	26.8
	0.25	26.7	0.23333	26.8
	0.25	26.7	0.23333	26.8
	0.25	26.8	0.25	26.8
	0.25	26.8	0.25	26.8
	0.25	26.7	0.25	26.8
	0.25	26.8	0.25	26.8
	0.25	26.8	0.25	26.8
	0.25	26.8	0.25	26.8
	0.25	26.8	0.25	26.8
	0.25	26.8	0.25	26.8
	0.25	26.8	0.25	26.8
	0.25	26.7	0.25	26.8
	0.25	26.7	0.25	26.8
	0.25	26.8	0.25	26.8
	0.25	26.8	0.25	26.8
	0.25	26.8	0.25	26.8
	0.25	26.8	0.25	26.8
	0.25	26.8	0.25	26.8
	0.26667	26.8	0.25	26.8
	0.26667	26.8	0.25	26.8
	0.26667	26.8	0.25	26.8
	0.26667	26.8	0.25	26.8
	0.26667	26.8	0.25	26.8
	0.26667	26.8	0.25	26.8
	0.26667	26.8	0.25	26.8
	0.26667	26.8	0.25	26.8
	0.26667	26.8	0.25	26.8
	0.26667	26.8	0.25	26.8
	0.26667	26.8	0.25	26.8
	0.26667	26.8	0.25	26.8
	0.26667	26.8	0.25	26.8
	0.26667	26.8	0.25	26.8
	0.26667	26.8	0.25	26.8
	0.26667	26.8	0.25	26.8
	0.26667	26.8	0.26667	26.8
	0.26667	26.7	0.26667	26.8
	0.26667	26.7	0.26667	26.8
	0.26667	26.7	0.26667	26.8
	0.26667	26.8	0.26667	26.8
	0.26667	26.8	0.26667	26.8
	0.26667	26.7	0.26667	26.8
	0.26667	26.7	0.26667	26.8
	0.26667	26.8	0.26667	26.8
	0.26667	26.8	0.26667	26.8
	0.26667	26.8	0.26667	26.8
	0.26667	26.8	0.26667	26.8
	0.26667	26.8	0.26667	26.8
	0.26667	26.8	0.26667	26.8
	0.26667	26.8	0.26667	26.8
	0.26667	26.8	0.26667	26.8
	0.28333	26.8	0.26667	26.8
	0.28333	26.8	0.26667	26.8
	0.28333	26.8	0.26667	26.8
	0.28333	26.8	0.26667	26.8
	0.28333	26.8	0.26667	26.8
	0.28333	26.8	0.26667	26.8
	0.28333	26.8	0.26667	26.8
	0.28333	26.8	0.26667	26.8
	0.28333	26.7	0.26667	26.8
	0.28333	26.7	0.26667	26.8
	0.28333	26.8	0.26667	26.8
	0.28333	26.8	0.26667	26.8
	0.28333	26.8	0.26667	26.8
	0.28333	26.8	0.26667	26.8
	0.28333	26.8	0.26667	26.8
	0.28333	26.8	0.28333	26.8
	0.28333	26.8	0.28333	26.8
	0.28333	26.8	0.28333	26.8
	0.28333	26.8	0.28333	26.8
	0.28333	26.8	0.28333	26.8
	0.28333	26.8	0.28333	26.8
	0.28333	26.8	0.28333	26.8
	0.28333	26.8	0.28333	26.8
	0.28333	26.8	0.28333	26.8
	0.28333	26.8	0.28333	26.8
	0.28333	26.7	0.28333	26.8
	0.28333	26.8	0.28333	26.8
	0.28333	26.8	0.28333	26.8
	0.28333	26.8	0.28333	26.8
	0.28333	26.8	0.28333	26.8
	0.28333	26.8	0.28333	26.8
	0.28333	26.8	0.28333	26.8
	0.28333	26.8	0.28333	26.8
	0.3	26.8	0.28333	26.8
	0.3	26.8	0.28333	26.8
	0.3	26.8	0.28333	26.8
	0.3	26.8	0.28333	26.8
	0.3	26.8	0.28333	26.8
	0.3	26.8	0.28333	26.8
	0.3	26.8	0.28333	26.8
	0.3	26.8	0.28333	26.8
	0.3	26.8	0.28333	26.8
	0.3	26.8	0.28333	26.8
	0.3	26.8	0.28333	26.8
	0.3	26.8	0.28333	26.8
	0.3	26.8	0.28333	26.8
	0.3	26.8	0.28333	26.8
	0.3	26.8	0.3	26.8
	0.3	26.8	0.3	26.8
	0.3	26.8	0.3	26.8
	0.3	26.8	0.3	26.8
	0.3	26.8	0.3	26.8
	0.3	26.8	0.3	26.8
	0.3	26.8	0.3	26.8
	0.3	26.8	0.3	26.8
	0.3	26.8	0.3	26.8
	0.3	26.8	0.3	26.8
	0.3	26.8	0.3	26.8
	0.3	26.8	0.3	26.8
	0.3	26.8	0.3	26.8
	0.3	26.8	0.3	26.8
	0.3	26.8	0.3	26.8
	0.3	26.8	0.3	26.8
	0.3	26.8	0.3	26.8
	0.31667	26.8	0.3	26.8
	0.31667	26.8	0.3	26.8
	0.31667	26.8	0.3	26.8
	0.31667	26.8	0.3	26.8
	0.31667	26.8	0.3	26.8
	0.31667	26.8	0.3	26.8
	0.31667	26.7	0.3	26.8
	0.31667	26.7	0.3	26.8
	0.31667	26.7	0.3	26.8
	0.31667	26.7	0.3	26.8
	0.31667	26.7	0.3	26.8
	0.31667	26.7	0.3	26.8
	0.31667	26.7	0.3	26.8
	0.31667	26.7	0.3	26.8
	0.31667	26.7	0.3	26.8
	0.31667	26.7	0.3	26.8
	0.31667	26.7	0.31667	26.8
	0.31667	26.7	0.31667	26.8
	0.31667	26.7	0.31667	26.8
	0.31667	26.7	0.31667	26.8
	0.31667	26.7	0.31667	26.8
	0.31667	26.7	0.31667	26.8
	0.31667	26.7	0.31667	26.8
	0.31667	26.7	0.31667	26.8
	0.31667	26.7	0.31667	26.8
	0.31667	26.7	0.31667	26.8
	0.31667	26.7	0.31667	26.8
	0.31667	26.7	0.31667	26.8
	0.31667	26.7	0.31667	26.8
	0.31667	26.7	0.31667	26.8
	0.31667	26.7	0.31667	26.8
	0.31667	26.7	0.31667	26.8
	0.33333	26.7	0.31667	26.8
	0.33333	26.7	0.31667	26.8
	0.33333	26.7	0.31667	26.8
	0.33333	26.7	0.31667	26.8
	0.33333	26.7	0.31667	26.8
	0.33333	26.7	0.31667	26.8
	0.33333	26.7	0.31667	26.8
	0.33333	26.7	0.31667	26.8
	0.33333	26.7	0.31667	26.8
	0.33333	26.7	0.31667	26.8
	0.33333	26.7	0.31667	26.8
	0.33333	26.7	0.31667	26.8
	0.33333	26.7	0.31667	26.8
	0.33333	26.7	0.31667	26.8
	0.33333	26.7	0.31667	26.8
	0.33333	26.7	0.31667	26.8
	0.33333	26.7	0.33333	26.8
	0.33333	26.7	0.33333	26.8
	0.33333	26.7	0.33333	26.8
	0.33333	26.7	0.33333	26.8
	0.33333	26.7	0.33333	26.8
	0.33333	26.7	0.33333	26.8
	0.33333	26.7	0.33333	26.8
	0.33333	26.7	0.33333	26.8
	0.33333	26.7	0.33333	26.8
	0.33333	26.7	0.33333	26.8
	0.33333	26.7	0.33333	26.8
	0.33333	26.7	0.33333	26.8
	0.33333	26.7	0.33333	26.8
	0.33333	26.7	0.33333	26.8
	0.33333	26.7	0.33333	26.8
	0.33333	26.7	0.33333	26.8
	0.35	26.7	0.33333	26.8
	0.35	26.7	0.33333	26.8
	0.35	26.7	0.33333	26.8
	0.35	26.7	0.33333	26.8
	0.35	26.7	0.33333	26.8
	0.35	26.7	0.33333	26.8
	0.35	26.7	0.33333	26.8
	0.35	26.7	0.33333	26.8
	0.35	26.7	0.33333	26.8
	0.35	26.7	0.33333	26.8
	0.35	26.7	0.33333	26.8
	0.35	26.7	0.33333	26.8
	0.35	26.7	0.33333	26.8
	0.35	26.7	0.33333	26.8
	0.35	26.7	0.33333	26.8
	0.35	26.7	0.33333	26.8
	0.35	26.7	0.35	26.8
	0.35	26.7	0.35	26.8
	0.35	26.7	0.35	26.8
	0.35	26.7	0.35	26.8
	0.35	26.7	0.35	26.8
	0.35	26.7	0.35	26.8
	0.35	26.7	0.35	26.8
	0.35	26.7	0.35	26.8
	0.35	26.7	0.35	26.8
	0.35	26.7	0.35	26.8
	0.35	26.7	0.35	26.8
	0.35	26.7	0.35	26.8
	0.35	26.7	0.35	26.8
	0.35	26.7	0.35	26.8
	0.35	26.7	0.35	26.8
	0.35	26.7	0.35	26.8
	0.36667	26.7	0.35	26.8
	0.36667	26.7	0.35	26.8
	0.36667	26.7	0.35	26.8
	0.36667	26.7	0.35	26.8
	0.36667	26.7	0.35	26.8
	0.36667	26.7	0.35	26.8
	0.36667	26.7	0.35	26.8
	0.36667	26.7	0.35	26.8
	0.36667	26.7	0.35	26.8
	0.36667	26.7	0.35	26.8
	0.36667	26.7	0.35	26.8
	0.36667	26.7	0.35	26.8
	0.36667	26.7	0.35	26.8
	0.36667	26.7	0.35	26.8
	0.36667	26.7	0.35	26.8
	0.36667	26.7	0.35	26.8
	0.36667	26.7	0.36667	26.8
	0.36667	26.7	0.36667	26.8
	0.36667	26.7	0.36667	26.8
	0.36667	26.7	0.36667	26.8
	0.36667	26.7	0.36667	26.8
	0.36667	26.7	0.36667	26.8
	0.36667	26.7	0.36667	26.8
	0.36667	26.7	0.36667	26.8
	0.36667	26.7	0.36667	26.8
	0.36667	26.7	0.36667	26.8
	0.36667	26.7	0.36667	26.8
	0.36667	26.7	0.36667	26.8
	0.36667	26.7	0.36667	26.8
	0.36667	26.7	0.36667	26.8
	0.36667	26.7	0.36667	26.8
	0.36667	26.7	0.36667	26.8
	0.38333	26.7	0.36667	26.8
	0.38333	26.7	0.36667	26.8
	0.38333	26.7	0.36667	26.8
	0.38333	26.7	0.36667	26.8
	0.38333	26.7	0.36667	26.8
	0.38333	26.7	0.36667	26.8
	0.38333	26.7	0.36667	26.8
	0.38333	26.7	0.36667	26.8
	0.38333	26.7	0.36667	26.8
	0.38333	26.7	0.36667	26.8
	0.38333	26.7	0.36667	26.8
	0.38333	26.7	0.36667	26.8
	0.38333	26.7	0.36667	26.8
	0.38333	26.7	0.36667	26.8
	0.38333	26.7	0.36667	26.8
	0.38333	26.7	0.36667	26.8
	0.38333	26.7	0.38333	26.8
	0.38333	26.7	0.38333	26.8
	0.38333	26.7	0.38333	26.8
	0.38333	26.7	0.38333	26.8
	0.38333	26.7	0.38333	26.8
	0.38333	26.7	0.38333	26.8
	0.38333	26.7	0.38333	26.8
	0.38333	26.7	0.38333	26.8
	0.38333	26.7	0.38333	26.8
	0.38333	26.7	0.38333	26.8
	0.38333	26.7	0.38333	26.8
	0.38333	26.7	0.38333	26.8
	0.38333	26.7	0.38333	26.8
	0.38333	26.7	0.38333	26.8
	0.38333	26.7	0.38333	26.8
	0.38333	26.7	0.38333	26.8
	0.38333	26.7	0.38333	26.8
	0.4	26.7	0.38333	26.8
	0.4	26.7	0.38333	26.8
	0.4	26.7	0.38333	26.8
	0.4	26.7	0.38333	26.8
	0.4	26.7	0.38333	26.8
	0.4	26.7	0.38333	26.8
	0.4	26.7	0.38333	26.8
	0.4	26.7	0.38333	26.8
	0.4	26.7	0.38333	26.8
	0.4	26.7	0.38333	26.8
	0.4	26.7	0.38333	26.8
	0.4	26.7	0.38333	26.8
	0.4	26.7	0.38333	26.8
	0.4	26.7	0.38333	26.8
	0.4	26.7	0.38333	26.8
	0.4	26.7	0.4	26.8
	0.4	26.7	0.4	26.8
	0.4	26.7	0.4	26.8
	0.4	26.7	0.4	26.8
	0.4	26.7	0.4	26.8
	0.4	26.7	0.4	26.8
	0.4	26.7	0.4	26.8
	0.4	26.7	0.4	26.8
	0.4	26.7	0.4	26.8
	0.4	26.7	0.4	26.8
	0.4	26.7	0.4	26.8
	0.4	26.7	0.4	26.8
	0.4	26.7	0.4	26.8
	0.4	26.7	0.4	26.8
	0.4	26.7	0.4	26.8
	0.4	26.7	0.4	26.8
	0.4	26.7	0.4	26.8
	0.41667	26.7	0.4	26.8
	0.41667	26.7	0.4	26.8
	0.41667	26.7	0.4	26.8
	0.41667	26.7	0.4	26.8
	0.41667	26.7	0.4	26.8
	0.41667	26.7	0.4	26.8
	0.41667	26.7	0.4	26.8
	0.41667	26.7	0.4	26.8
	0.41667	26.7	0.4	26.8
	0.41667	26.7	0.4	26.8
	0.41667	26.7	0.4	26.8
	0.41667	26.7	0.4	26.8
	0.41667	26.7	0.4	26.8
	0.41667	26.7	0.4	26.8
	0.41667	26.7	0.41667	26.8
	0.41667	26.7	0.41667	26.8
	0.41667	26.7	0.41667	26.8
	0.41667	26.7	0.41667	26.8
	0.41667	26.7	0.41667	26.8
	0.41667	26.8	0.41667	26.8
	0.41667	26.7	0.41667	26.8
	0.41667	26.7	0.41667	26.8
	0.41667	26.7	0.41667	26.8
	0.41667	26.7	0.41667	26.8
	0.41667	26.7	0.41667	26.8
	0.41667	26.7	0.41667	26.8
	0.41667	26.7	0.41667	26.8
	0.41667	26.7	0.41667	26.8
	0.41667	26.7	0.41667	26.8
	0.41667	26.7	0.41667	26.8
	0.41667	26.7	0.41667	26.8
	0.43333	26.7	0.41667	26.8
	0.43333	26.7	0.41667	26.8
	0.43333	26.8	0.41667	26.8
	0.43333	26.8	0.41667	26.8
	0.43333	26.8	0.41667	26.8
	0.43333	26.8	0.41667	26.8
	0.43333	26.8	0.41667	26.8
	0.43333	26.8	0.41667	26.8
	0.43333	26.8	0.41667	26.8
	0.43333	26.8	0.41667	26.8
	0.43333	26.8	0.41667	26.8
	0.43333	26.8	0.41667	26.8
	0.43333	26.8	0.41667	26.8
	0.43333	26.8	0.41667	26.8
	0.43333	26.8	0.41667	26.8
	0.43333	26.8	0.41667	26.8
	0.43333	26.8	0.43333	26.8
	0.43333	26.8	0.43333	26.8
	0.43333	26.8	0.43333	26.8
	0.43333	26.8	0.43333	26.8
	0.43333	26.8	0.43333	26.8
	0.43333	26.8	0.43333	26.8
	0.43333	26.8	0.43333	26.8
	0.43333	26.8	0.43333	26.8
	0.43333	26.8	0.43333	26.8
	0.43333	26.8	0.43333	26.8
	0.43333	26.8	0.43333	26.8
	0.43333	26.8	0.43333	26.8
	0.43333	26.8	0.43333	26.8
	0.43333	26.8	0.43333	26.8
	0.43333	26.8	0.43333	26.8
	0.43333	26.8	0.43333	26.8
	0.43333	26.8	0.43333	26.8
	0.45	26.8	0.43333	26.8
	0.45	26.8	0.43333	26.8
	0.45	26.9	0.43333	26.8
	0.45	26.9	0.43333	26.8
	0.45	26.8	0.43333	26.8
	0.45	26.8	0.43333	26.8
	0.45	26.8	0.43333	26.8
	0.45	26.8	0.43333	26.8
	0.45	26.8	0.43333	26.8
	0.45	26.8	0.43333	26.8
	0.45	26.8	0.43333	26.8
	0.45	26.8	0.43333	26.8
	0.45	26.8	0.43333	26.8
	0.45	26.8	0.43333	26.8
	0.45	26.8	0.45	26.8
	0.45	26.8	0.45	26.8
	0.45	26.8	0.45	26.8
	0.45	26.8	0.45	26.8
	0.45	26.8	0.45	26.8
	0.45	26.9	0.45	26.8
	0.45	26.9	0.45	26.8
	0.45	26.9	0.45	26.8
	0.45	26.9	0.45	26.8
	0.45	26.9	0.45	26.8
	0.45	26.9	0.45	26.8
	0.45	26.9	0.45	26.8
	0.45	26.9	0.45	26.8
	0.45	26.8	0.45	26.8
	0.45	26.8	0.45	26.8
	0.45	26.8	0.45	26.8
	0.45	26.8	0.45	26.8
	0.46667	26.8	0.45	26.8
	0.46667	26.8	0.45	26.8
	0.46667	26.8	0.45	26.8
	0.46667	26.8	0.45	26.8
	0.46667	26.8	0.45	26.8
	0.46667	26.8	0.45	26.8
	0.46667	26.8	0.45	26.8
	0.46667	26.8	0.45	26.8
	0.46667	26.8	0.45	26.8
	0.46667	26.9	0.45	26.8
	0.46667	26.9	0.45	26.8
	0.46667	26.9	0.45	26.8
	0.46667	26.8	0.45	26.8
	0.46667	26.8	0.45	26.8
	0.46667	26.8	0.45	26.8
	0.46667	26.8	0.45	26.8
	0.46667	26.9	0.46667	26.8
	0.46667	26.9	0.46667	26.8
	0.46667	26.8	0.46667	26.8
	0.46667	26.9	0.46667	26.8
	0.46667	26.9	0.46667	26.8
	0.46667	26.8	0.46667	26.8
	0.46667	26.9	0.46667	26.8
	0.46667	26.8	0.46667	26.8
	0.46667	26.8	0.46667	26.8
	0.46667	26.8	0.46667	26.8
	0.46667	26.8	0.46667	26.8
	0.46667	26.8	0.46667	26.8
	0.46667	26.8	0.46667	26.8
	0.46667	26.8	0.46667	26.8
	0.46667	26.8	0.46667	26.8
	0.46667	26.8	0.46667	26.8
	0.48333	26.9	0.46667	26.8
	0.48333	26.9	0.46667	26.8
	0.48333	26.9	0.46667	26.8
	0.48333	27	0.46667	26.8
	0.48333	27	0.46667	26.8
	0.48333	27.1	0.46667	26.8
	0.48333	27.1	0.46667	26.8
	0.48333	27.2	0.46667	26.8
	0.48333	27.2	0.46667	26.8
	0.48333	27.2	0.46667	26.8
	0.48333	27.2	0.46667	26.8
	0.48333	27.2	0.46667	26.8
	0.48333	27.2	0.46667	26.8
	0.48333	27.3	0.46667	26.8
	0.48333	27.2	0.46667	26.8
	0.48333	27.3	0.46667	26.8
	0.48333	27.3	0.48333	26.8
	0.48333	27.3	0.48333	26.8
	0.48333	27.3	0.48333	26.8
	0.48333	27.3	0.48333	26.8
	0.48333	27.3	0.48333	26.8
	0.48333	27.3	0.48333	26.8
	0.48333	27.3	0.48333	26.8
	0.48333	27.4	0.48333	26.8
	0.48333	27.4	0.48333	26.8
	0.48333	27.4	0.48333	26.8
	0.48333	27.4	0.48333	26.8
	0.48333	27.4	0.48333	26.8
	0.48333	27.4	0.48333	26.8
	0.48333	27.4	0.48333	26.8
	0.48333	27.4	0.48333	26.8
	0.48333	27.4	0.48333	26.8
	0.48333	27.4	0.48333	26.8
	0.5	27.5	0.48333	26.8
	0.5	27.5	0.48333	26.8
	0.5	27.5	0.48333	26.8
	0.5	27.5	0.48333	26.8
	0.5	27.5	0.48333	26.8
	0.5	27.5	0.48333	26.8
	0.5	27.5	0.48333	26.8
	0.5	27.6	0.48333	26.8
	0.5	27.6	0.48333	26.8
	0.5	27.6	0.48333	26.8
	0.5	27.6	0.48333	26.8
	0.5	27.6	0.48333	26.8
	0.5	27.6	0.48333	26.8
	0.5	27.6	0.48333	26.8
	0.5	27.6	0.5	26.8
	0.5	27.6	0.5	26.8
	0.5	27.6	0.5	26.8
	0.5	27.7	0.5	26.8
	0.5	27.7	0.5	26.8
	0.5	27.7	0.5	26.8
	0.5	27.7	0.5	26.8
	0.5	27.7	0.5	26.8
	0.5	27.7	0.5	26.8
	0.5	27.7	0.5	26.8
	0.5	27.8	0.5	26.8
	0.5	27.7	0.5	26.8
	0.5	27.8	0.5	26.8
	0.5	27.8	0.5	26.8
	0.5	27.8	0.5	26.8
	0.5	27.8	0.5	26.8
	0.5	27.8	0.5	26.8
	0.5	27.8	0.5	26.8
	0.51667	27.8	0.5	26.8
	0.51667	27.8	0.5	26.8
	0.51667	27.9	0.5	26.8
	0.51667	27.9	0.5	26.8
	0.51667	27.9	0.5	26.8
	0.51667	27.9	0.5	26.8
	0.51667	27.9	0.5	26.8
	0.51667	27.9	0.5	26.8
	0.51667	27.9	0.5	26.8
	0.51667	27.9	0.5	26.8
	0.51667	27.9	0.5	26.8
	0.51667	27.9	0.5	26.8
	0.51667	27.9	0.5	26.8
	0.51667	27.9	0.5	26.8
	0.51667	28	0.51667	26.8
	0.51667	28	0.51667	26.8
	0.51667	28	0.51667	26.8
	0.51667	28	0.51667	26.8
	0.51667	28	0.51667	26.8
	0.51667	28	0.51667	26.8
	0.51667	28	0.51667	26.8
	0.51667	28	0.51667	26.8
	0.51667	28	0.51667	26.8
	0.51667	28	0.51667	26.8
	0.51667	28	0.51667	26.8
	0.51667	28.1	0.51667	26.8
	0.51667	28.1	0.51667	26.8
	0.51667	28.1	0.51667	26.8
	0.51667	28.1	0.51667	26.8
	0.51667	28.1	0.51667	26.8
	0.51667	28.1	0.51667	26.8
	0.53333	28.1	0.51667	26.8
	0.53333	28.1	0.51667	26.8
	0.53333	28.1	0.51667	26.8
	0.53333	28.1	0.51667	26.8
	0.53333	28.1	0.51667	26.8
	0.53333	28.2	0.51667	26.8
	0.53333	28.2	0.51667	26.8
	0.53333	28.2	0.51667	26.8
	0.53333	28.2	0.51667	26.8
	0.53333	28.2	0.51667	26.8
	0.53333	28.2	0.51667	26.8
	0.53333	28.2	0.51667	26.8
	0.53333	28.2	0.51667	26.8
	0.53333	28.2	0.51667	26.8
	0.53333	28.2	0.51667	26.8
	0.53333	28.2	0.51667	26.9
	0.53333	28.2	0.53333	26.9
	0.53333	28.2	0.53333	26.9
	0.53333	28.2	0.53333	26.9
	0.53333	28.2	0.53333	26.9
	0.53333	28.2	0.53333	26.9
	0.53333	28.3	0.53333	26.9
	0.53333	28.3	0.53333	26.9
	0.53333	28.3	0.53333	26.9
	0.53333	28.3	0.53333	26.9
	0.53333	28.3	0.53333	26.9
	0.53333	28.3	0.53333	26.9
	0.53333	28.3	0.53333	26.9
	0.53333	28.3	0.53333	26.9
	0.53333	28.3	0.53333	27
	0.53333	28.3	0.53333	27
	0.53333	28.3	0.53333	27
	0.55	28.4	0.53333	27
	0.55	28.4	0.53333	27
	0.55	28.4	0.53333	27
	0.55	28.4	0.53333	27
	0.55	28.4	0.53333	27
	0.55	28.4	0.53333	27.1
	0.55	28.4	0.53333	27.1
	0.55	28.4	0.53333	27.1
	0.55	28.4	0.53333	27.1
	0.55	28.4	0.53333	27.1
	0.55	28.5	0.53333	27.1
	0.55	28.5	0.53333	27.2
	0.55	28.5	0.53333	27.2
	0.55	28.5	0.53333	27.2
	0.55	28.5	0.53333	27.2
	0.55	28.5	0.53333	27.2
	0.55	28.5	0.55	27.3
	0.55	28.5	0.55	27.3
	0.55	28.5	0.55	27.3
	0.55	28.5	0.55	27.3
	0.55	28.5	0.55	27.3
	0.55	28.5	0.55	27.4
	0.55	28.5	0.55	27.4
	0.55	28.5	0.55	27.4
	0.55	28.5	0.55	27.4
	0.55	28.5	0.55	27.5
	0.55	28.5	0.55	27.5
	0.55	28.5	0.55	27.5
	0.55	28.5	0.55	27.5
	0.55	28.5	0.55	27.6
	0.55	28.5	0.55	27.6
	0.55	28.5	0.55	27.6
	0.56667	28.5	0.55	27.6
	0.56667	28.5	0.55	27.7
	0.56667	28.5	0.55	27.7
	0.56667	28.5	0.55	27.7
	0.56667	28.5	0.55	27.7
	0.56667	28.5	0.55	27.8
	0.56667	28.5	0.55	27.8
	0.56667	28.5	0.55	27.8
	0.56667	28.5	0.55	27.9
	0.56667	28.5	0.55	27.9
	0.56667	28.5	0.55	27.9
	0.56667	28.5	0.55	27.9
	0.56667	28.5	0.55	28
	0.56667	28.5	0.55	28
	0.56667	28.5	0.55	28
	0.56667	28.5	0.55	28.1
	0.56667	28.5	0.56667	28.1
	0.56667	28.5	0.56667	28.1
	0.56667	28.5	0.56667	28.2
	0.56667	28.5	0.56667	28.2
	0.56667	28.5	0.56667	28.2
	0.56667	28.5	0.56667	28.3
	0.56667	28.5	0.56667	28.3
	0.56667	28.5	0.56667	28.3
	0.56667	28.5	0.56667	28.4
	0.56667	28.5	0.56667	28.4
	0.56667	28.5	0.56667	28.4
	0.56667	28.5	0.56667	28.5
	0.56667	28.5	0.56667	28.5
	0.56667	28.5	0.56667	28.5
	0.56667	28.5	0.56667	28.6
	0.56667	28.5	0.56667	28.6
	0.58333	28.5	0.56667	28.6
	0.58333	28.5	0.56667	28.7
	0.58333	28.5	0.56667	28.7
	0.58333	28.5	0.56667	28.8
	0.58333	28.6	0.56667	28.8
	0.58333	28.6	0.56667	28.8
	0.58333	28.6	0.56667	28.9
	0.58333	28.6	0.56667	28.9
	0.58333	28.6	0.56667	28.9
	0.58333	28.7	0.56667	29
	0.58333	28.7	0.56667	29
	0.58333	28.7	0.56667	29.1
	0.58333	28.7	0.56667	29.1
	0.58333	28.7	0.56667	29.1
	0.58333	28.7	0.56667	29.2
	0.58333	28.7	0.56667	29.2
	0.58333	28.7	0.58333	29.3
	0.58333	28.7	0.58333	29.3
	0.58333	28.7	0.58333	29.3
	0.58333	28.7	0.58333	29.4
	0.58333	28.7	0.58333	29.4
	0.58333	28.7	0.58333	29.5
	0.58333	28.7	0.58333	29.5
	0.58333	28.7	0.58333	29.6
	0.58333	28.7	0.58333	29.6
	0.58333	28.7	0.58333	29.6
	0.58333	28.7	0.58333	29.7
	0.58333	28.7	0.58333	29.7
	0.58333	28.8	0.58333	29.8
	0.58333	28.8	0.58333	29.8
	0.58333	28.8	0.58333	29.9
	0.58333	28.8	0.58333	29.9
	0.58333	28.8	0.58333	30
	0.6	28.8	0.58333	30
	0.6	28.8	0.58333	30
	0.6	28.8	0.58333	30.1
	0.6	28.8	0.58333	30.1
	0.6	28.8	0.58333	30.2
	0.6	28.8	0.58333	30.2
	0.6	28.8	0.58333	30.3
	0.6	28.8	0.58333	30.3
	0.6	28.8	0.58333	30.4
	0.6	28.8	0.58333	30.4
	0.6	28.8	0.58333	30.5
	0.6	28.8	0.58333	30.5
	0.6	28.9	0.58333	30.6
	0.6	28.8	0.58333	30.6
	0.6	28.8	0.58333	30.7
	0.6	28.8	0.6	30.7
	0.6	28.8	0.6	30.8
	0.6	28.8	0.6	30.8
	0.6	28.8	0.6	30.8
	0.6	28.8	0.6	30.9
	0.6	28.9	0.6	30.9
	0.6	28.9	0.6	31
	0.6	28.9	0.6	31
	0.6	28.8	0.6	31.1
	0.6	28.8	0.6	31.1
	0.6	28.8	0.6	31.2
	0.6	28.8	0.6	31.2
	0.6	28.8	0.6	31.3
	0.6	28.8	0.6	31.3
	0.6	28.8	0.6	31.4
	0.6	28.8	0.6	31.4
	0.61667	28.9	0.6	31.5
	0.61667	28.8	0.6	31.5
	0.61667	28.9	0.6	31.6
	0.61667	28.8	0.6	31.6
	0.61667	28.9	0.6	31.7
	0.61667	28.8	0.6	31.7
	0.61667	28.9	0.6	31.8
	0.61667	28.9	0.6	31.8
	0.61667	28.9	0.6	31.9
	0.61667	28.9	0.6	31.9
	0.61667	28.9	0.6	32
	0.61667	28.9	0.6	32
	0.61667	28.9	0.6	32.1
	0.61667	28.9	0.6	32.1
	0.61667	28.9	0.6	32.2
	0.61667	28.9	0.61667	32.2
	0.61667	28.9	0.61667	32.3
	0.61667	28.9	0.61667	32.3
	0.61667	28.9	0.61667	32.4
	0.61667	28.9	0.61667	32.4
	0.61667	28.9	0.61667	32.5
	0.61667	28.9	0.61667	32.5
	0.61667	28.9	0.61667	32.6
	0.61667	28.9	0.61667	32.7
	0.61667	28.9	0.61667	32.7
	0.61667	28.9	0.61667	32.8
	0.61667	28.9	0.61667	32.8
	0.61667	28.9	0.61667	32.9
	0.61667	28.9	0.61667	32.9
	0.61667	28.9	0.61667	33
	0.61667	29	0.61667	33.1
	0.61667	29	0.61667	33.1
	0.63333	29	0.61667	33.2
	0.63333	29	0.61667	33.2
	0.63333	29	0.61667	33.3
	0.63333	29	0.61667	33.3
	0.63333	29	0.61667	33.4
	0.63333	29	0.61667	33.5
	0.63333	29	0.61667	33.5
	0.63333	29	0.61667	33.6
	0.63333	29	0.61667	33.6
	0.63333	29	0.61667	33.7
	0.63333	29	0.61667	33.7
	0.63333	29	0.61667	33.8
	0.63333	29	0.61667	33.9
	0.63333	29	0.61667	33.9
	0.63333	29	0.61667	34
	0.63333	29	0.61667	34
	0.63333	29	0.63333	34.1
	0.63333	29.1	0.63333	34.2
	0.63333	29.1	0.63333	34.2
	0.63333	29.1	0.63333	34.3
	0.63333	29.1	0.63333	34.3
	0.63333	29.1	0.63333	34.4
	0.63333	29.1	0.63333	34.5
	0.63333	29.1	0.63333	34.5
	0.63333	29.1	0.63333	34.6
	0.63333	29.1	0.63333	34.6
	0.63333	29.1	0.63333	34.7
	0.63333	29.1	0.63333	34.8
	0.63333	29.1	0.63333	34.8
	0.63333	29.1	0.63333	34.9
	0.63333	29.1	0.63333	35
	0.63333	29.1	0.63333	35
	0.65	29.1	0.63333	35.1
	0.65	29.1	0.63333	35.1
	0.65	29.1	0.63333	35.2
	0.65	29.1	0.63333	35.3
	0.65	29.1	0.63333	35.3
	0.65	29.1	0.63333	35.4
	0.65	29.1	0.63333	35.5
	0.65	29.1	0.63333	35.5
	0.65	29.1	0.63333	35.6
	0.65	29.1	0.63333	35.6
	0.65	29.1	0.63333	35.7
	0.65	29.1	0.63333	35.8
	0.65	29.1	0.63333	35.8
	0.65	29.1	0.63333	35.9
	0.65	29.2	0.63333	36
	0.65	29.1	0.65	36
	0.65	29.2	0.65	36.1
	0.65	29.2	0.65	36.2
	0.65	29.2	0.65	36.2
	0.65	29.2	0.65	36.3
	0.65	29.2	0.65	36.3
	0.65	29.2	0.65	36.4
	0.65	29.2	0.65	36.5
	0.65	29.2	0.65	36.5
	0.65	29.2	0.65	36.6
	0.65	29.2	0.65	36.7
	0.65	29.2	0.65	36.7
	0.65	29.2	0.65	36.8
	0.65	29.2	0.65	36.9
	0.65	29.2	0.65	36.9
	0.65	29.2	0.65	37
	0.65	29.2	0.65	37.1
	0.66667	29.2	0.65	37.1
	0.66667	29.2	0.65	37.2
	0.66667	29.2	0.65	37.3
	0.66667	29.3	0.65	37.3
	0.66667	29.2	0.65	37.4
	0.66667	29.2	0.65	37.5
	0.66667	29.2	0.65	37.5
	0.66667	29.2	0.65	37.6
	0.66667	29.2	0.65	37.7
	0.66667	29.2	0.65	37.7
	0.66667	29.2	0.65	37.8
	0.66667	29.2	0.65	37.9
	0.66667	29.2	0.65	37.9
	0.66667	29.2	0.65	38
	0.66667	29.2	0.65	38.1
	0.66667	29.2	0.65	38.1
	0.66667	29.2	0.66667	38.2
	0.66667	29.3	0.66667	38.3
	0.66667	29.3	0.66667	38.3
	0.66667	29.3	0.66667	38.4
	0.66667	29.3	0.66667	38.5
	0.66667	29.3	0.66667	38.6
	0.66667	29.3	0.66667	38.6
	0.66667	29.3	0.66667	38.7
	0.66667	29.3	0.66667	38.8
	0.66667	29.3	0.66667	38.8
	0.66667	29.3	0.66667	38.9
	0.66667	29.3	0.66667	39
	0.66667	29.3	0.66667	39
	0.66667	29.3	0.66667	39.1
	0.66667	29.3	0.66667	39.2
	0.66667	29.3	0.66667	39.2
	0.68333	29.3	0.66667	39.3
	0.68333	29.3	0.66667	39.4
	0.68333	29.3	0.66667	39.5
	0.68333	29.3	0.66667	39.5
	0.68333	29.3	0.66667	39.6
	0.68333	29.3	0.66667	39.7
	0.68333	29.3	0.66667	39.7
	0.68333	29.3	0.66667	39.8
	0.68333	29.3	0.66667	39.9
	0.68333	29.3	0.66667	39.9
	0.68333	29.4	0.66667	40
	0.68333	29.4	0.66667	40.1
	0.68333	29.4	0.66667	40.2
	0.68333	29.4	0.66667	40.2
	0.68333	29.4	0.66667	40.3
	0.68333	29.4	0.66667	40.4
	0.68333	29.4	0.68333	40.4
	0.68333	29.4	0.68333	40.5
	0.68333	29.4	0.68333	40.6
	0.68333	29.4	0.68333	40.7
	0.68333	29.4	0.68333	40.7
	0.68333	29.4	0.68333	40.8
	0.68333	29.4	0.68333	40.9
	0.68333	29.4	0.68333	41
	0.68333	29.4	0.68333	41
	0.68333	29.4	0.68333	41.1
	0.68333	29.4	0.68333	41.2
	0.68333	29.4	0.68333	41.2
	0.68333	29.4	0.68333	41.3
	0.68333	29.4	0.68333	41.4
	0.68333	29.4	0.68333	41.5
	0.68333	29.4	0.68333	41.5
	0.7	29.4	0.68333	41.6
	0.7	29.4	0.68333	41.7
	0.7	29.4	0.68333	41.8
	0.7	29.4	0.68333	41.8
	0.7	29.4	0.68333	41.9
	0.7	29.4	0.68333	42
	0.7	29.4	0.68333	42.1
	0.7	29.4	0.68333	42.1
	0.7	29.4	0.68333	42.2
	0.7	29.4	0.68333	42.3
	0.7	29.4	0.68333	42.4
	0.7	29.4	0.68333	42.4
	0.7	29.4	0.68333	42.5
	0.7	29.4	0.68333	42.6
	0.7	29.4	0.68333	42.7
	0.7	29.4	0.68333	42.7
	0.7	29.4	0.7	42.8
	0.7	29.4	0.7	42.9
	0.7	29.4	0.7	43
	0.7	29.4	0.7	43
	0.7	29.4	0.7	43.1
	0.7	29.4	0.7	43.2
	0.7	29.4	0.7	43.3
	0.7	29.4	0.7	43.3
	0.7	29.4	0.7	43.4
	0.7	29.4	0.7	43.5
	0.7	29.4	0.7	43.6
	0.7	29.4	0.7	43.6
	0.7	29.4	0.7	43.7
	0.7	29.4	0.7	43.8
	0.7	29.4	0.7	43.9
	0.7	29.4	0.7	44
	0.71667	29.4	0.7	44
	0.71667	29.4	0.7	44.1
	0.71667	29.4	0.7	44.2
	0.71667	29.4	0.7	44.3
	0.71667	29.4	0.7	44.3
	0.71667	29.4	0.7	44.4
	0.71667	29.4	0.7	44.5
	0.71667	29.4	0.7	44.6
	0.71667	29.4	0.7	44.7
	0.71667	29.4	0.7	44.7
	0.71667	29.4	0.7	44.8
	0.71667	29.4	0.7	44.9
	0.71667	29.4	0.7	45
	0.71667	29.4	0.7	45
	0.71667	29.4	0.7	45.1
	0.71667	29.4	0.7	45.2
	0.71667	29.4	0.71667	45.3
	0.71667	29.4	0.71667	45.4
	0.71667	29.4	0.71667	45.4
	0.71667	29.4	0.71667	45.5
	0.71667	29.4	0.71667	45.6
	0.71667	29.4	0.71667	45.7
	0.71667	29.4	0.71667	45.8
	0.71667	29.4	0.71667	45.8
	0.71667	29.4	0.71667	45.9
	0.71667	29.4	0.71667	46
	0.71667	29.4	0.71667	46.1
	0.71667	29.4	0.71667	46.2
	0.71667	29.4	0.71667	46.2
	0.71667	29.4	0.71667	46.3
	0.71667	29.4	0.71667	46.4
	0.71667	29.4	0.71667	46.5
	0.73333	29.4	0.71667	46.6
	0.73333	29.5	0.71667	46.6
	0.73333	29.5	0.71667	46.7
	0.73333	29.5	0.71667	46.8
	0.73333	29.5	0.71667	46.9
	0.73333	29.5	0.71667	47
	0.73333	29.5	0.71667	47
	0.73333	29.5	0.71667	47.1
	0.73333	29.4	0.71667	47.2
	0.73333	29.5	0.71667	47.3
	0.73333	29.5	0.71667	47.4
	0.73333	29.4	0.71667	47.4
	0.73333	29.5	0.71667	47.5
	0.73333	29.5	0.71667	47.6
	0.73333	29.5	0.71667	47.7
	0.73333	29.5	0.71667	47.7
	0.73333	29.5	0.73333	47.8
	0.73333	29.5	0.73333	47.9
	0.73333	29.5	0.73333	48
	0.73333	29.5	0.73333	48
	0.73333	29.5	0.73333	48.1
	0.73333	29.5	0.73333	48.2
	0.73333	29.5	0.73333	48.2
	0.73333	29.5	0.73333	48.3
	0.73333	29.5	0.73333	48.4
	0.73333	29.5	0.73333	48.5
	0.73333	29.5	0.73333	48.5
	0.73333	29.6	0.73333	48.6
	0.73333	29.6	0.73333	48.7
	0.73333	29.6	0.73333	48.7
	0.73333	29.6	0.73333	48.8
	0.73333	29.6	0.73333	48.9
	0.75	29.6	0.73333	49
	0.75	29.6	0.73333	49
	0.75	29.6	0.73333	49.1
	0.75	29.6	0.73333	49.2
	0.75	29.6	0.73333	49.2
	0.75	29.6	0.73333	49.3
	0.75	29.6	0.73333	49.4
	0.75	29.6	0.73333	49.4
	0.75	29.6	0.73333	49.5
	0.75	29.6	0.73333	49.6
	0.75	29.6	0.73333	49.6
	0.75	29.6	0.73333	49.7
	0.75	29.5	0.73333	49.7
	0.75	29.5	0.73333	49.8
	0.75	29.6	0.73333	49.9
	0.75	29.6	0.73333	49.9
	0.75	29.6	0.75	50
	0.75	29.6	0.75	50.1
	0.75	29.6	0.75	50.1
	0.75	29.6	0.75	50.2
	0.75	29.6	0.75	50.2
	0.75	29.6	0.75	50.3
	0.75	29.6	0.75	50.4
	0.75	29.6	0.75	50.4
	0.75	29.6	0.75	50.5
	0.75	29.6	0.75	50.5
	0.75	29.6	0.75	50.6
	0.75	29.6	0.75	50.7
	0.75	29.6	0.75	50.7
	0.75	29.6	0.75	50.8
	0.75	29.6	0.75	50.8
	0.75	29.6	0.75	50.9
	0.76667	29.6	0.75	51
	0.76667	29.7	0.75	51
	0.76667	29.7	0.75	51.1
	0.76667	29.6	0.75	51.1
	0.76667	29.7	0.75	51.2
	0.76667	29.6	0.75	51.2
	0.76667	29.7	0.75	51.3
	0.76667	29.7	0.75	51.4
	0.76667	29.7	0.75	51.4
	0.76667	29.7	0.75	51.5
	0.76667	29.7	0.75	51.5
	0.76667	29.7	0.75	51.6
	0.76667	29.7	0.75	51.6
	0.76667	29.7	0.75	51.7
	0.76667	29.7	0.75	51.7
	0.76667	29.7	0.75	51.8
	0.76667	29.7	0.76667	51.8
	0.76667	29.7	0.76667	51.9
	0.76667	29.7	0.76667	52
	0.76667	29.7	0.76667	52
	0.76667	29.7	0.76667	52.1
	0.76667	29.7	0.76667	52.1
	0.76667	29.7	0.76667	52.2
	0.76667	29.8	0.76667	52.2
	0.76667	29.7	0.76667	52.3
	0.76667	29.8	0.76667	52.3
	0.76667	29.8	0.76667	52.4
	0.76667	29.8	0.76667	52.4
	0.76667	29.8	0.76667	52.5
	0.76667	29.8	0.76667	52.5
	0.76667	29.8	0.76667	52.6
	0.76667	29.8	0.76667	52.6
	0.78333	29.8	0.76667	52.7
	0.78333	29.8	0.76667	52.7
	0.78333	29.8	0.76667	52.8
	0.78333	29.8	0.76667	52.8
	0.78333	29.8	0.76667	52.9
	0.78333	29.8	0.76667	52.9
	0.78333	29.8	0.76667	53
	0.78333	29.8	0.76667	53
	0.78333	29.8	0.76667	53.1
	0.78333	29.8	0.76667	53.1
	0.78333	29.8	0.76667	53.2
	0.78333	29.8	0.76667	53.2
	0.78333	29.8	0.76667	53.3
	0.78333	29.8	0.76667	53.3
	0.78333	29.8	0.76667	53.4
	0.78333	29.8	0.76667	53.4
	0.78333	29.8	0.78333	53.5
	0.78333	29.8	0.78333	53.5
	0.78333	29.8	0.78333	53.5
	0.78333	29.8	0.78333	53.6
	0.78333	29.8	0.78333	53.6
	0.78333	29.8	0.78333	53.7
	0.78333	29.8	0.78333	53.7
	0.78333	29.8	0.78333	53.8
	0.78333	29.8	0.78333	53.8
	0.78333	29.8	0.78333	53.9
	0.78333	29.8	0.78333	53.9
	0.78333	29.8	0.78333	54
	0.78333	29.8	0.78333	54
	0.78333	29.8	0.78333	54
	0.78333	29.8	0.78333	54.1
	0.78333	29.8	0.78333	54.1
	0.78333	29.8	0.78333	54.2
	0.8	29.8	0.78333	54.2
	0.8	29.8	0.78333	54.3
	0.8	29.8	0.78333	54.3
	0.8	29.8	0.78333	54.3
	0.8	29.8	0.78333	54.4
	0.8	29.8	0.78333	54.4
	0.8	29.8	0.78333	54.5
	0.8	29.9	0.78333	54.5
	0.8	29.8	0.78333	54.6
	0.8	29.8	0.78333	54.6
	0.8	29.8	0.78333	54.6
	0.8	29.8	0.78333	54.7
	0.8	29.8	0.78333	54.7
	0.8	29.8	0.78333	54.8
	0.8	29.8	0.78333	54.8
	0.8	29.8	0.8	54.9
	0.8	29.8	0.8	54.9
	0.8	29.9	0.8	54.9
	0.8	29.9	0.8	55
	0.8	29.9	0.8	55
	0.8	29.9	0.8	55.1
	0.8	29.9	0.8	55.1
	0.8	29.9	0.8	55.2
	0.8	29.9	0.8	55.2
	0.8	29.9	0.8	55.2
	0.8	29.9	0.8	55.3
	0.8	29.9	0.8	55.3
	0.8	29.9	0.8	55.4
	0.8	29.9	0.8	55.4
	0.8	29.9	0.8	55.4
	0.8	29.9	0.8	55.5
	0.8	29.9	0.8	55.5
	0.81667	29.9	0.8	55.6
	0.81667	29.9	0.8	55.6
	0.81667	29.9	0.8	55.7
	0.81667	29.9	0.8	55.7
	0.81667	29.9	0.8	55.7
	0.81667	29.9	0.8	55.8
	0.81667	29.9	0.8	55.8
	0.81667	29.9	0.8	55.9
	0.81667	29.9	0.8	55.9
	0.81667	29.9	0.8	56
	0.81667	29.9	0.8	56
	0.81667	30	0.8	56
	0.81667	29.9	0.8	56.1
	0.81667	29.9	0.8	56.1
	0.81667	29.9	0.8	56.2
	0.81667	29.9	0.81667	56.2
	0.81667	30	0.81667	56.2
	0.81667	29.9	0.81667	56.3
	0.81667	30	0.81667	56.3
	0.81667	30	0.81667	56.3
	0.81667	30	0.81667	56.4
	0.81667	30	0.81667	56.4
	0.81667	30	0.81667	56.5
	0.81667	30	0.81667	56.5
	0.81667	30	0.81667	56.5
	0.81667	30	0.81667	56.6
	0.81667	30	0.81667	56.6
	0.81667	30	0.81667	56.6
	0.81667	30	0.81667	56.7
	0.81667	30	0.81667	56.7
	0.81667	30	0.81667	56.7
	0.81667	30	0.81667	56.8
	0.83333	30	0.81667	56.8
	0.83333	30	0.81667	56.9
	0.83333	30	0.81667	56.9
	0.83333	30	0.81667	56.9
	0.83333	30	0.81667	57
	0.83333	30	0.81667	57
	0.83333	30	0.81667	57
	0.83333	30	0.81667	57.1
	0.83333	30	0.81667	57.1
	0.83333	30	0.81667	57.1
	0.83333	30	0.81667	57.2
	0.83333	30	0.81667	57.2
	0.83333	30	0.81667	57.2
	0.83333	30	0.81667	57.3
	0.83333	30	0.81667	57.3
	0.83333	30	0.83333	57.3
	0.83333	30	0.83333	57.4
	0.83333	30	0.83333	57.4
	0.83333	30	0.83333	57.4
	0.83333	30	0.83333	57.5
	0.83333	30	0.83333	57.5
	0.83333	30	0.83333	57.5
	0.83333	30	0.83333	57.6
	0.83333	30	0.83333	57.6
	0.83333	30	0.83333	57.6
	0.83333	30	0.83333	57.7
	0.83333	30	0.83333	57.7
	0.83333	30	0.83333	57.7
	0.83333	30	0.83333	57.8
	0.83333	30	0.83333	57.8
	0.83333	30	0.83333	57.8
	0.85	30	0.83333	57.9
	0.85	30	0.83333	57.9
	0.85	30	0.83333	57.9
	0.85	30	0.83333	58
	0.85	30	0.83333	58
	0.85	30	0.83333	58
	0.85	30	0.83333	58.1
	0.85	30	0.83333	58.1
	0.85	30	0.83333	58.1
	0.85	30	0.83333	58.2
	0.85	30	0.83333	58.2
	0.85	30	0.83333	58.2
	0.85	30	0.83333	58.3
	0.85	30	0.83333	58.3
	0.85	30	0.83333	58.3
	0.85	30	0.83333	58.3
	0.85	30	0.85	58.4
	0.85	30	0.85	58.4
	0.85	30	0.85	58.4
	0.85	30	0.85	58.5
	0.85	30	0.85	58.5
	0.85	30	0.85	58.5
	0.85	30	0.85	58.6
	0.85	30	0.85	58.6
	0.85	30	0.85	58.6
	0.85	30	0.85	58.7
	0.85	30	0.85	58.7
	0.85	30	0.85	58.7
	0.85	30	0.85	58.7
	0.85	30	0.85	58.8
	0.85	30	0.85	58.8
	0.85	30	0.85	58.8
	0.85	30	0.85	58.9
	0.86667	30	0.85	58.9
	0.86667	30	0.85	58.9
	0.86667	30	0.85	59
	0.86667	30	0.85	59
	0.86667	30	0.85	59
	0.86667	30	0.85	59
	0.86667	30	0.85	59.1
	0.86667	30	0.85	59.1
	0.86667	30	0.85	59.1
	0.86667	30	0.85	59.2
	0.86667	30	0.85	59.2
	0.86667	30	0.85	59.2
	0.86667	30	0.85	59.3
	0.86667	30	0.85	59.3
	0.86667	30	0.86667	59.3
	0.86667	30	0.86667	59.3
	0.86667	30	0.86667	59.4
	0.86667	30	0.86667	59.4
	0.86667	30	0.86667	59.4
	0.86667	30	0.86667	59.5
	0.86667	30	0.86667	59.5
	0.86667	30	0.86667	59.5
	0.86667	30	0.86667	59.5
	0.86667	30	0.86667	59.6
	0.86667	30	0.86667	59.6
	0.86667	30	0.86667	59.6
	0.86667	30	0.86667	59.7
	0.86667	30	0.86667	59.7
	0.86667	30	0.86667	59.7
	0.86667	30	0.86667	59.7
	0.86667	30	0.86667	59.8
	0.88333	30	0.86667	59.8
	0.88333	30	0.86667	59.8
	0.88333	30	0.86667	59.8
	0.88333	30	0.86667	59.9
	0.88333	29.9	0.86667	59.9
	0.88333	29.9	0.86667	59.9
	0.88333	29.9	0.86667	60
	0.88333	29.9	0.86667	60
	0.88333	29.9	0.86667	60
	0.88333	29.9	0.86667	60
	0.88333	30	0.86667	60.1
	0.88333	29.9	0.86667	60.1
	0.88333	29.9	0.86667	60.1
	0.88333	30	0.86667	60.1
	0.88333	30	0.86667	60.2
	0.88333	29.9	0.88333	60.2
	0.88333	29.9	0.88333	60.2
	0.88333	30	0.88333	60.2
	0.88333	29.9	0.88333	60.3
	0.88333	30	0.88333	60.3
	0.88333	30	0.88333	60.3
	0.88333	30	0.88333	60.4
	0.88333	30	0.88333	60.4
	0.88333	30	0.88333	60.4
	0.88333	30	0.88333	60.4
	0.88333	30	0.88333	60.5
	0.88333	30	0.88333	60.5
	0.88333	30	0.88333	60.5
	0.88333	30	0.88333	60.5
	0.88333	30	0.88333	60.6
	0.88333	30	0.88333	60.6
	0.88333	30	0.88333	60.6
	0.88333	30	0.88333	60.6
	0.9	30	0.88333	60.7
	0.9	30	0.88333	60.7
	0.9	30	0.88333	60.7
	0.9	30	0.88333	60.7
	0.9	30	0.88333	60.8
	0.9	30	0.88333	60.8
	0.9	30	0.88333	60.8
	0.9	30	0.88333	60.8
	0.9	30	0.88333	60.8
	0.9	30	0.88333	60.9
	0.9	30	0.88333	60.9
	0.9	30	0.88333	60.9
	0.9	30	0.88333	60.9
	0.9	30	0.88333	61
	0.9	30	0.88333	61
	0.9	30	0.9	61
	0.9	30	0.9	61
	0.9	30	0.9	61.1
	0.9	30	0.9	61.1
	0.9	30	0.9	61.1
	0.9	30	0.9	61.1
	0.9	30	0.9	61.2
	0.9	30	0.9	61.2
	0.9	30	0.9	61.2
	0.9	30	0.9	61.2
	0.9	30	0.9	61.2
	0.9	30	0.9	61.3
	0.9	30	0.9	61.3
	0.9	30.1	0.9	61.3
	0.9	30.1	0.9	61.3
	0.9	30	0.9	61.4
	0.9	30	0.9	61.4
	0.91667	30.1	0.9	61.4
	0.91667	30.1	0.9	61.4
	0.91667	30.1	0.9	61.4
	0.91667	30.1	0.9	61.5
	0.91667	30.1	0.9	61.5
	0.91667	30.1	0.9	61.5
	0.91667	30.1	0.9	61.5
	0.91667	30.1	0.9	61.6
	0.91667	30.1	0.9	61.6
	0.91667	30.1	0.9	61.6
	0.91667	30.1	0.9	61.6
	0.91667	30.1	0.9	61.6
	0.91667	30.1	0.9	61.7
	0.91667	30.1	0.9	61.7
	0.91667	30.1	0.9	61.7
	0.91667	30.1	0.91667	61.7
	0.91667	30.1	0.91667	61.7
	0.91667	30.1	0.91667	61.8
	0.91667	30.1	0.91667	61.8
	0.91667	30.1	0.91667	61.8
	0.91667	30.1	0.91667	61.8
	0.91667	30.1	0.91667	61.9
	0.91667	30.1	0.91667	61.9
	0.91667	30.1	0.91667	61.9
	0.91667	30.1	0.91667	61.9
	0.91667	30.1	0.91667	61.9
	0.91667	30.1	0.91667	62
	0.91667	30.1	0.91667	62
	0.91667	30.1	0.91667	62
	0.91667	30.1	0.91667	62
	0.91667	30.1	0.91667	62
	0.93333	30.1	0.91667	62.1
	0.93333	30.1	0.91667	62.1
	0.93333	30.1	0.91667	62.1
	0.93333	30.1	0.91667	62.1
	0.93333	30.1	0.91667	62.1
	0.93333	30.1	0.91667	62.1
	0.93333	30.1	0.91667	62.2
	0.93333	30.1	0.91667	62.2
	0.93333	30.1	0.91667	62.2
	0.93333	30.1	0.91667	62.2
	0.93333	30.1	0.91667	62.3
	0.93333	30.1	0.91667	62.3
	0.93333	30.1	0.91667	62.3
	0.93333	30.1	0.91667	62.3
	0.93333	30.1	0.91667	62.3
	0.93333	30.1	0.91667	62.4
	0.93333	30.1	0.93333	62.4
	0.93333	30.1	0.93333	62.4
	0.93333	30.1	0.93333	62.4
	0.93333	30.1	0.93333	62.4
	0.93333	30	0.93333	62.5
	0.93333	30.1	0.93333	62.5
	0.93333	30	0.93333	62.5
	0.93333	30	0.93333	62.5
	0.93333	30	0.93333	62.5
	0.93333	30	0.93333	62.6
	0.93333	30	0.93333	62.6
	0.93333	30	0.93333	62.6
	0.93333	30	0.93333	62.6
	0.93333	30	0.93333	62.6
	0.93333	30	0.93333	62.7
	0.93333	30	0.93333	62.7
	0.95	30	0.93333	62.7
	0.95	30	0.93333	62.7
	0.95	30.1	0.93333	62.7
	0.95	30	0.93333	62.8
	0.95	30.1	0.93333	62.8
	0.95	30	0.93333	62.8
	0.95	30.1	0.93333	62.8
	0.95	30.1	0.93333	62.8
	0.95	30.1	0.93333	62.8
	0.95	30.1	0.93333	62.9
	0.95	30.1	0.93333	62.9
	0.95	30.1	0.93333	62.9
	0.95	30.1	0.93333	62.9
	0.95	30.1	0.93333	62.9
	0.95	30.1	0.93333	63
	0.95	30.1	0.93333	63
	0.95	30.1	0.95	63
	0.95	30.1	0.95	63
	0.95	30.1	0.95	63
	0.95	30.1	0.95	63.1
	0.95	30.1	0.95	63.1
	0.95	30.1	0.95	63.1
	0.95	30.1	0.95	63.1
	0.95	30.1	0.95	63.1
	0.95	30.1	0.95	63.2
	0.95	30.1	0.95	63.2
	0.95	30.1	0.95	63.2
	0.95	30.1	0.95	63.2
	0.95	30.1	0.95	63.2
	0.95	30.1	0.95	63.3
	0.95	30.1	0.95	63.3
	0.95	30.1	0.95	63.3
	0.96667	30.1	0.95	63.3
	0.96667	30.1	0.95	63.3
	0.96667	30.1	0.95	63.4
	0.96667	30.1	0.95	63.4
	0.96667	30.1	0.95	63.4
	0.96667	30.1	0.95	63.4
	0.96667	30.2	0.95	63.4
	0.96667	30.2	0.95	63.5
	0.96667	30.2	0.95	63.5
	0.96667	30.1	0.95	63.5
	0.96667	30.2	0.95	63.5
	0.96667	30.2	0.95	63.5
	0.96667	30.2	0.95	63.5
	0.96667	30.2	0.95	63.6
	0.96667	30.2	0.95	63.6
	0.96667	30.2	0.95	63.6
	0.96667	30.2	0.96667	63.6
	0.96667	30.2	0.96667	63.6
	0.96667	30.2	0.96667	63.6
	0.96667	30.2	0.96667	63.7
	0.96667	30.2	0.96667	63.7
	0.96667	30.2	0.96667	63.7
	0.96667	30.2	0.96667	63.7
	0.96667	30.2	0.96667	63.7
	0.96667	30.2	0.96667	63.7
	0.96667	30.2	0.96667	63.8
	0.96667	30.2	0.96667	63.8
	0.96667	30.2	0.96667	63.8
	0.96667	30.2	0.96667	63.8
	0.96667	30.2	0.96667	63.8
	0.96667	30.2	0.96667	63.8
	0.96667	30.2	0.96667	63.9
	0.98333	30.2	0.96667	63.9
	0.98333	30.2	0.96667	63.9
	0.98333	30.2	0.96667	63.9
	0.98333	30.2	0.96667	63.9
	0.98333	30.3	0.96667	63.9
	0.98333	30.2	0.96667	64
	0.98333	30.2	0.96667	64
	0.98333	30.2	0.96667	64
	0.98333	30.3	0.96667	64
	0.98333	30.3	0.96667	64
	0.98333	30.3	0.96667	64
	0.98333	30.3	0.96667	64
	0.98333	30.3	0.96667	64.1
	0.98333	30.3	0.96667	64.1
	0.98333	30.3	0.96667	64.1
	0.98333	30.3	0.96667	64.1
	0.98333	30.3	0.98333	64.1
	0.98333	30.3	0.98333	64.1
	0.98333	30.3	0.98333	64.2
	0.98333	30.3	0.98333	64.2
	0.98333	30.3	0.98333	64.2
	0.98333	30.3	0.98333	64.2
	0.98333	30.3	0.98333	64.2
	0.98333	30.3	0.98333	64.2
	0.98333	30.3	0.98333	64.3
	0.98333	30.3	0.98333	64.3
	0.98333	30.3	0.98333	64.3
	0.98333	30.3	0.98333	64.3
	0.98333	30.3	0.98333	64.3
	0.98333	30.3	0.98333	64.3
	0.98333	30.3	0.98333	64.4
	0.98333	30.3	0.98333	64.4
	0.98333	30.3	0.98333	64.4
	1	30.3	0.98333	64.4
	1	30.3	0.98333	64.4
	1	30.3	0.98333	64.4
	1	30.3	0.98333	64.5
	1	30.3	0.98333	64.5
	1	30.3	0.98333	64.5
	1	30.3	0.98333	64.5
	1	30.3	0.98333	64.5
	1	30.3	0.98333	64.5
	1	30.3	0.98333	64.5
	1	30.3	0.98333	64.6
	1	30.3	0.98333	64.6
	1	30.3	0.98333	64.6
	1	30.3	0.98333	64.6
	1	30.3	1	64.6
	1	30.3	1	64.6
	1	30.3	1	64.7
	1	30.3	1	64.7
	1	30.3	1	64.7
	1	30.3	1	64.7
	1	30.3	1	64.7
	1	30.3	1	64.7
	1	30.3	1	64.7
	1	30.3	1	64.8
	1	30.3	1	64.8
	1	30.3	1	64.8
	1	30.3	1	64.8
	1	30.3	1	64.8
	1	30.3	1	64.8
	1	30.3	1	64.9
	1	30.3	1	64.9
	1	30.3	1	64.9
	1.01667	30.3	1	64.9
	1.01667	30.3	1	64.9
	1.01667	30.3	1	64.9
	1.01667	30.3	1	65
	1.01667	30.4	1	65
	1.01667	30.3	1	65
	1.01667	30.3	1	65
	1.01667	30.3	1	65
	1.01667	30.3	1	65
	1.01667	30.3	1	65.1
	1.01667	30.3	1	65.1
	1.01667	30.3	1	65.1
	1.01667	30.3	1	65.1
	1.01667	30.3	1	65.1
	1.01667	30.4	1	65.1
	1.01667	30.4	1.01667	65.1
	1.01667	30.3	1.01667	65.2
	1.01667	30.3	1.01667	65.2
	1.01667	30.3	1.01667	65.2
	1.01667	30.3	1.01667	65.2
	1.01667	30.3	1.01667	65.2
	1.01667	30.3	1.01667	65.2
	1.01667	30.3	1.01667	65.2
	1.01667	30.3	1.01667	65.3
	1.01667	30.3	1.01667	65.3
	1.01667	30.3	1.01667	65.3
	1.01667	30.4	1.01667	65.3
	1.01667	30.3	1.01667	65.3
	1.01667	30.4	1.01667	65.3
	1.01667	30.4	1.01667	65.4
	1.01667	30.4	1.01667	65.4
	1.01667	30.3	1.01667	65.4
	1.03333	30.3	1.01667	65.4
	1.03333	30.3	1.01667	65.4
	1.03333	30.3	1.01667	65.4
	1.03333	30.3	1.01667	65.4
	1.03333	30.3	1.01667	65.5
	1.03333	30.3	1.01667	65.5
	1.03333	30.3	1.01667	65.5
	1.03333	30.3	1.01667	65.5
	1.03333	30.3	1.01667	65.5
	1.03333	30.3	1.01667	65.5
	1.03333	30.3	1.01667	65.5
	1.03333	30.3	1.01667	65.6
	1.03333	30.4	1.01667	65.6
	1.03333	30.3	1.01667	65.6
	1.03333	30.3	1.01667	65.6
	1.03333	30.4	1.03333	65.6
	1.03333	30.4	1.03333	65.6
	1.03333	30.4	1.03333	65.6
	1.03333	30.4	1.03333	65.7
	1.03333	30.4	1.03333	65.7
	1.03333	30.4	1.03333	65.7
	1.03333	30.4	1.03333	65.7
	1.03333	30.4	1.03333	65.7
	1.03333	30.4	1.03333	65.7
	1.03333	30.4	1.03333	65.7
	1.03333	30.4	1.03333	65.7
	1.03333	30.4	1.03333	65.8
	1.03333	30.4	1.03333	65.8
[truncated: 19,227 more rows]

## Sheet: Figure 3e
Figure 3e
	PM-PVDF		C-PVDF
	Diameter(μm)	Poresize distribution (%)	Diameter(μm)	Poresize distribution (%)
	2.245		7.979
	1.332	0	3.542	0
	0.8144	0	2.508	0
	0.5576	0.3995	1.682	0.03813
	0.4636	2.815	1.369	0
	0.3953	59.24	1.168	0
	0.3262	10.54	0.943	0.1252
	0.2869	11.96	0.8591	0
	0.254	7.586	0.7306	0.1561
	0.2268	4.049	0.6838	0
	0.2047	0.6534	0.6023	0.2114
	0.1828	0.6675	0.5613	0
	0.1717	0.7989	0.5212	0.8001
	0.1587	0	0.485	1.533
	0.1473	0	0.4456	2.33
	0.1389	0	0.4247	3.12
	0.1303	1.293	0.4034	71.97
	0.1225	0	0.3763	10.43
			0.3573	3.779
			0.3385	3.485
			0.3215	0.7911
			0.3051	0.1042
			0.2894	0.1402
			0.2766	0
			0.2624	0.248
			0.2552	0.2802
			0.2485	0.199
			0.2373	0
			0.2286	0.2591

## Sheet: Figure 4f
Figure 4f
	C-PVDF		PM-PVDF
	Time (h)	Normalized Impedance	Time (h)	Normalized Impedance
	0.02114	1	0.01929	1
	0.10196	0.97833	0.068	0.99569
	0.18533	0.97525	0.11802	0.99335
	0.26866	0.95114	0.16804	0.98712
	0.35201	0.94481	0.21806	0.98002
	0.43708	0.93277	0.26806	0.97702
	0.51873	0.90916	0.31808	0.97258
	0.60207	0.89003	0.36811	0.97063
	0.68542	0.89674	0.41812	0.96823
	0.77015	0.89211	0.46813	0.96611
	0.85385	0.86175	0.51814	0.96273
	0.93722	0.87194	0.56816	0.96179
	1.02057	0.86166	0.61817	0.95948
	1.10219	0.85711	0.66819	0.95817
	1.18583	0.84038	0.71821	0.95625
	1.26888	0.8614	0.76823	0.95529
	1.35223	0.84288	0.81825	0.9535
	1.43557	0.8432	0.86827	0.95103
	1.52062	0.83613	0.91829	0.94977
	1.6023	0.83662	0.96831	0.9473
	1.68565	0.82777	1.01832	0.94671
	1.76899	0.83085	1.06834	0.94556
	1.85234	0.85376	1.11836	0.94438
	1.93568	0.85236	1.16837	0.94338
	2.01904	0.85053	1.21839	0.94065
	2.10241	0.83202	1.26841	0.94111
	2.18576	0.83261	1.31844	0.93863
	2.26907	0.84896	1.36847	0.93668
	2.35245	0.83799	1.41848	0.93666
	2.43583	0.82994	1.46849	0.93502
	2.51917	0.82223	1.51851	0.93376
	2.60253	0.81827	1.56851	0.93426
	2.68586	0.80089	1.61852	0.93216
	2.77059	0.80787	1.66854	0.93048
	2.85259	0.7907	1.71856	0.93008
	2.93593	0.8302	1.76857	0.92879
	3.01926	0.83152	1.81857	0.92952
	3.10261	0.78708	1.86857	0.92803
	3.18598	0.80451	1.9186	0.92702
	3.27099	0.78554	1.96861	0.9259
	3.35264	0.77942	2.01861	0.92483
	3.43769	0.78662	2.06862	0.9243
	3.51938	0.78928	2.11865	0.92381
	3.6044	0.77831	2.16867	0.92384
	3.68777	0.79102	2.21869	0.92137
	3.77081	0.83107	2.2687	0.92061
	3.85414	0.82201	2.31871	0.921
	3.93612	0.7939	2.36872	0.9194
	4.0195	0.80186	2.41875	0.91878
	4.10284	0.76963	2.46876	0.91871
	4.18819	0.76547	2.51877	0.91713
	4.26948	0.80138	2.56877	0.91611
	4.35288	0.76549	2.61879	0.91502
	4.43622	0.75597	2.6688	0.91479
	4.51956	0.75734	2.71882	0.91369
	4.60288	0.79574	2.76883	0.91331
	4.68627	0.79708	2.81884	0.91204
	4.76958	0.76024	2.86885	0.91197
	4.85295	0.79941	2.91887	0.91088
	4.9363	0.77693	2.96888	0.90949
	5.01967	0.78852	3.01889	0.91052
	5.10301	0.77216	3.06892	0.90965
	5.18634	0.7762	3.11895	0.90911
	5.2714	0.76006	3.16897	0.908
	5.35308	0.79496	3.219	0.90778
	5.43811	0.75076	3.26903	0.9075
	5.52146	0.75112	3.31904	0.90606
	5.60479	0.75781	3.36906	0.90536
	5.68814	0.75273	3.41909	0.90564
	5.76978	0.77519	3.4691	0.90443
	5.85573	0.78441	3.51912	0.90417
	5.93904	0.75148	3.56913	0.90303
	6.02412	0.73569	3.61914	0.90373
	6.10577	0.75794	3.66916	0.90217
	6.18911	0.74758	3.71916	0.90147
	6.27244	0.73714	3.76919	0.90103
	6.35794	0.74299	3.8192	0.9007
	6.43917	0.73886	3.8692	0.90032
	6.52385	0.72297	3.91922	0.89935
	6.60758	0.72706	3.96925	0.8992
	6.68918	0.74365	4.01926	0.89873
	6.77254	0.73815	4.06928	0.89788
	6.8559	0.72642	4.1193	0.89793
	6.93927	0.71806	4.1693	0.89798
	7.0243	0.70837	4.21933	0.89734
	7.10766	0.71493	4.26934	0.89671
	7.19102	0.70661	4.31935	0.89627
	7.27438	0.71101	4.36936	0.89639
	7.35772	0.71839	4.41937	0.89562
	7.44106	0.71234	4.46938	0.895
	7.52475	0.7035	4.51939	0.89481
	7.60779	0.70554	4.56941	0.89321
	7.68941	0.70083	4.61942	0.89362
	7.77276	0.70926	4.66944	0.89306
	7.85744	0.70033	4.71946	0.89253
	7.94112	0.67706	4.76951	0.89097
	8.02447	0.67379	4.8195	0.89177
	8.10781	0.68056	4.86951	0.89104
	8.19117	0.68186	4.91953	0.89037
	8.27417	0.68555	4.96955	0.88952
	8.35786	0.6846	5.01956	0.88946
	8.44122	0.69285	5.06957	0.88866
	8.52458	0.67011	5.1196	0.88987
	8.60794	0.68204	5.16962	0.88831
	8.69128	0.6706	5.21965	0.88714
	8.77428	0.66475	5.26967	0.8881
	8.858	0.67823	5.31968	0.8877
	8.9413	0.67696	5.3697	0.88701
	9.02469	0.67017	5.4197	0.88693
	9.10767	0.66623	5.46972	0.88578
	9.19138	0.67321	5.51975	0.8861
	9.27472	0.66192	5.56976	0.88478
	9.35839	0.65667	5.61977	0.88512
	9.44171	0.65457	5.6698	0.8849
	9.52477	0.65001	5.71983	0.88467
	9.60807	0.67115	5.76985	0.88399
	9.69143	0.64197	5.81987	0.88417
	9.7748	0.64772	5.86987	0.883
	9.85851	0.64952	5.9199	0.88325
	9.9415	0.65369	5.96992	0.88271
	10.0249	0.65221	6.01993	0.88306
	10.1082	0.6449	6.06994	0.88221
	10.1916	0.64598	6.11996	0.88124
	10.275	0.64728	6.16998	0.88166
	10.3583	0.638	6.22	0.88103
	10.4416	0.63948	6.27001	0.88032
	10.525	0.63122	6.32002	0.88049
	10.6083	0.63118	6.37004	0.87879
	10.6917	0.64361	6.42005	0.88005
	10.7754	0.63865	6.47008	0.8791
	10.8584	0.63635	6.52009	0.87904
	10.9414	0.6386	6.57009	0.878
	11.0251	0.62697	6.62011	0.87868
	11.1085	0.60314	6.67013	0.87794
	11.1918	0.58114	6.72016	0.87792
	11.2752	0.55587	6.77016	0.87699
	11.3582	0.54463	6.82017	0.87701
	11.4422	0.52883	6.87018	0.87659
	11.5252	0.52642	6.9202	0.87679
	11.6086	0.52471	6.97022	0.87577
	11.6919	0.5237	7.02023	0.87518
	11.7752	0.521	7.07025	0.87481
	11.8586	0.51429	7.12025	0.87457
	11.9416	0.51319	7.17027	0.87483
	12.0253	0.51508	7.22028	0.87453
	12.1087	0.50999	7.27031	0.87502
	12.192	0.50962	7.32032	0.87345
	12.2754	0.50689	7.37034	0.87418
	12.3587	0.52306	7.42036	0.87371
	12.4421	0.52182	7.47038	0.87357
	12.5251	0.52309	7.52039	0.87397
	12.6084	0.50832	7.5704	0.87265
	12.6921	0.51194	7.62041	0.87225
	12.7754	0.49936	7.67042	0.871
	12.8588	0.49646	7.72044	0.87177
	12.9418	0.49375	7.77045	0.8722
	13.0255	0.49794	7.82046	0.8719
	13.1088	0.49532	7.87048	0.87178
	13.1922	0.49478	7.92049	0.87043
	13.2755	0.49736	7.97051	0.87131
	13.3589	0.49553	8.02051	0.87088
	13.4419	0.48659	8.07052	0.87065
	13.5255	0.48532	8.12054	0.87082
	13.6085	0.49046	8.17055	0.8703
	13.6922	0.48639	8.22056	0.86945
	13.7756	0.48325	8.27057	0.86947
	13.8586	0.48376	8.3206	0.86919
	13.942	0.4776	8.3706	0.86956
	14.0253	0.48276	8.42061	0.86849
	14.109	0.47521	8.47062	0.86863
	14.192	0.47689	8.52062	0.8685
	14.2757	0.47387	8.57063	0.86749
	14.359	0.4671	8.62064	0.86858
	14.4424	0.46644	8.67066	0.86753
	14.5257	0.46884	8.72066	0.86825
	14.6095	0.4663	8.77069	0.8675
	14.6921	0.46424	8.8207	0.86787
	14.7758	0.45659	8.8707	0.86696
	14.8591	0.45857	8.92072	0.86688
	14.9425	0.45584	8.97073	0.86736
	15.0255	0.45117	9.02074	0.86616
	15.1091	0.44882	9.07075	0.86509
	15.1922	0.44705	9.12075	0.86508
	15.2759	0.4426	9.17077	0.86526
	15.3592	0.44789	9.22078	0.86465
	15.4422	0.44565	9.2708	0.86341
	15.5256	0.43974	9.32082	0.86462
	15.6093	0.43796	9.37083	0.86416
	15.6926	0.444	9.42083	0.8642
	15.776	0.4425	9.47086	0.86404
	15.8594	0.44045	9.52087	0.86318
	15.9423	0.44158	9.57087	0.86377
	16.0257	0.44299	9.6209	0.86341
	16.1094	0.43934	9.67091	0.86306
	16.1928	0.43983	9.72094	0.86352
	16.2761	0.43101	9.77096	0.86344
	16.3594	0.43249	9.82099	0.8627
	16.4428	0.43393	9.871	0.86297
	16.5262	0.43013	9.92102	0.86296
	16.6092	0.42979	9.97102	0.8625
	16.6928	0.42856	10.021	0.86193
	16.7762	0.42431	10.071	0.86171
	16.8596	0.42702	10.1211	0.86181
	16.9429	0.4259	10.1711	0.86181
	17.0263	0.42808	10.2211	0.86194
	17.1093	0.42382	10.2711	0.86176
	17.193	0.42314	10.3211	0.86104
	17.276	0.42209	10.3711	0.86008
	17.3597	0.41708	10.4211	0.85942
	17.4427	0.41662	10.4711	0.85965
	17.5264	0.40346	10.5212	0.85948
	17.6097	0.40858	10.5712	0.85911
	17.6931	0.41612	10.6212	0.85909
	17.7764	0.41488	10.6712	0.85816
	17.8598	0.41003	10.7212	0.85482
	17.9428	0.4142	10.7712	0.85513
	18.0268	0.40855	10.8212	0.85574
	18.1098	0.41325	10.8712	0.85439
	18.1932	0.40578	10.9213	0.85344
	18.2762	0.40528	10.9713	0.85507
	18.3595	0.3977	11.0213	0.85363
	18.4429	0.40194	11.0713	0.85349
	18.5262	0.40329	11.1213	0.85294
	18.61	0.4038	11.1714	0.85401
	18.6933	0.40667	11.2213	0.85302
	18.7766	0.40219	11.2714	0.85314
	18.86	0.40317	11.3214	0.85253
	18.9434	0.40147	11.3714	0.85333
	19.0264	0.39956	11.4214	0.85249
	19.1101	0.39762	11.4714	0.8537
	19.1934	0.39822	11.5214	0.85233
	19.2765	0.39538	11.5714	0.85152
	19.3602	0.39791	11.6214	0.85181
	19.4435	0.39858	11.6715	0.85109
	19.5269	0.39466	11.7215	0.85076
	19.6099	0.38636	11.7715	0.851
	19.6932	0.39366	11.8215	0.85174
	19.7766	0.39282	11.8715	0.84977
	19.8603	0.39549	11.9215	0.85041
	19.9436	0.39446	11.9716	0.85098
	20.0266	0.39512	12.0216	0.85101
	20.11	0.39495	12.0716	0.85004
	20.1933	0.39012	12.1216	0.84836
	20.2767	0.39716	12.1716	0.85027
	20.36	0.39988	12.2216	0.84858
	20.4434	0.39217	12.2716	0.84918
	20.5271	0.3894	12.3216	0.8494
	20.6104	0.39663	12.3717	0.84954
	20.6937	0.38981	12.4216	0.84842
	20.7768	0.3966	12.4717	0.84776
	20.8605	0.3937	12.5217	0.84734
	20.9438	0.38622	12.5717	0.84757
	21.0271	0.3946	12.6217	0.84763
	21.1105	0.38826	12.6717	0.84723
	21.1935	0.38547	12.7218	0.84856
	21.2772	0.38382	12.7718	0.8474
	21.3606	0.39046	12.8218	0.8471
	21.4439	0.38462	12.8718	0.84764
	21.5273	0.38204	12.9218	0.84713
	21.6106	0.38314	12.9718	0.84689
	21.694	0.37791	13.0219	0.84534
	21.7773	0.38106	13.0719	0.84713
	21.8607	0.38072	13.1219	0.84589
	21.9437	0.38219	13.1719	0.84664
	22.0274	0.38148	13.2219	0.84626
	22.1104	0.38154	13.2719	0.84506
	22.1941	0.37721	13.3219	0.84564
	22.2771	0.37377	13.3719	0.84493
	22.3604	0.36545	13.4219	0.84528
	22.4417	0.39913	13.4719	0.84518
	22.5275	0.39666	13.522	0.84258
	22.6108	0.40089	13.572	0.84443
	22.6942	0.39831	13.622	0.8442
	22.7772	0.39247	13.672	0.84472
	22.8609	0.39189	13.722	0.84304
	22.9439	0.38924	13.7721	0.84249
	23.0272	0.38761	13.8221	0.84205
	23.1109	0.38277	13.8721	0.84281
	23.1943	0.39214	13.9221	0.84246
	23.2776	0.40375	13.9721	0.84349
	23.3609	0.402	14.0221	0.8426
	23.444	0.40089	14.0722	0.84225
	23.5273	0.39836	14.1222	0.84191
	23.6106	0.39554	14.1722	0.84181
	23.694	0.39995	14.2222	0.84202
	23.7773	0.38768	14.2722	0.84158
	23.8611	0.38006	14.3222	0.84097
	23.9444	0.38647	14.3722	0.84156
	24.0274	0.38377	14.4223	0.84009
	--	--	14.4723	0.841
	--	--	14.5223	0.84024
	--	--	14.5723	0.84107
			14.6223	0.83873
			14.6723	0.84016
			14.7224	0.83944
			14.7724	0.83877
			14.8224	0.8387
			14.8724	0.83773
			14.9224	0.838
			14.9724	0.83866
			15.0225	0.8373
			15.0725	0.83795
			15.1225	0.83645
			15.1725	0.83722
			15.2225	0.83699
			15.2725	0.83682
			15.3225	0.83757
			15.3726	0.83796
			15.4226	0.83678
			15.4726	0.83585
			15.5226	0.8353
			15.5726	0.8356
			15.6226	0.83621
			15.6726	0.83514
			15.7226	0.83523
			15.7727	0.83564
			15.8227	0.83538
			15.8727	0.83308
			15.9227	0.83618
			15.9727	0.83419
			16.0227	0.83465
			16.0728	0.83484
			16.1228	0.83357
			16.1728	0.83282
			16.2228	0.83274
			16.2728	0.8336
			16.3232	0.83295
			16.3728	0.83243
			16.4229	0.83347
			16.4729	0.83301
			16.5229	0.83226
			16.5729	0.83321
			16.6229	0.83149
			16.673	0.83241
			16.723	0.83057
			16.773	0.83129
			16.823	0.83216
			16.873	0.83076
			16.923	0.83096
			16.973	0.83067
			17.0231	0.83166
			17.0731	0.82974
			17.1231	0.82975
			17.1731	0.82935
			17.2231	0.82963
			17.2731	0.82826
			17.3232	0.82772
			17.3732	0.82963
			17.4232	0.82804
			17.4732	0.82857
			17.5232	0.8291
			17.5732	0.82873
			17.6232	0.82875
			17.6733	0.82846
			17.7233	0.82776
			17.7733	0.82861
			17.8233	0.82877
			17.8733	0.82722
			17.9233	0.8274
			17.9734	0.82572
			18.0234	0.82711
			18.0734	0.82618
			18.1234	0.82672
			18.1734	0.82626
			18.2234	0.82702
			18.2735	0.8264
			18.3235	0.82501
			18.3735	0.82616
			18.4239	0.82581
			18.4735	0.82598
			18.5235	0.82482
			18.5739	0.82419
			18.6235	0.82486
			18.6735	0.82392
			18.7236	0.82414
			18.7736	0.82454
			18.8236	0.82309
			18.8736	0.82494
			18.9236	0.82352
			18.9736	0.82404
			19.0236	0.82249
			19.0737	0.82298
			19.1237	0.82365
			19.1737	0.82385
			19.2237	0.82275
			19.2737	0.8248
			19.3237	0.82211
			19.3737	0.82244
			19.4237	0.82299
			19.4737	0.82181
			19.5237	0.82168
			19.5738	0.82075
			19.6238	0.82194
			19.6738	0.8227
			19.7238	0.82093
			19.7738	0.8205
			19.8238	0.82177
			19.8738	0.81936
			19.9238	0.82061
			19.9739	0.82046
			20.0239	0.8199
			20.0739	0.8197
			20.1239	0.81848
			20.1739	0.81976
			20.2239	0.81985
			20.2739	0.8204
			20.3239	0.81939
			20.374	0.81961
			20.424	0.81959
			20.474	0.81959
			20.524	0.81975
			20.574	0.82085
			20.624	0.81981
			20.6741	0.82228
			20.7241	0.81992
			20.7741	0.82077
			20.8241	0.82075
			20.8741	0.82353
			20.9241	0.82119
			20.9742	0.82203
			21.0242	0.82248
			21.0742	0.81682
			21.1246	0.82044
			21.1742	0.82079
			21.2242	0.82063
			21.2742	0.81944
			21.3242	0.81859
			21.3743	0.82184
			21.4243	0.81741
			21.4743	0.81849
			21.5243	0.81992
			21.5743	0.81941
			21.6243	0.81814
			21.6743	0.81892
			21.7244	0.8183
			21.7744	0.81769
			21.8244	0.81837
			21.8744	0.81796
			21.9244	0.81801
			21.9744	0.81674
			22.0244	0.81831
			22.0744	0.8153
			22.1244	0.81665
			22.1745	0.81694
			22.2245	0.81607
			22.2745	0.81643
			22.3245	0.81474
			22.3745	0.81599
			22.4246	0.81529
			22.4746	0.81425
			22.5246	0.81456
			22.5746	0.81294
			22.6246	0.81666
			22.6746	0.81438
			22.7247	0.81387
			22.7747	0.81499
			22.8247	0.81512
			22.8747	0.81427
			22.9247	0.81235
			22.9747	0.81346
			23.0248	0.81421
			23.0748	0.81144
			23.1248	0.81341
			23.1748	0.8132
			23.2248	0.81235
			23.2748	0.81277
			23.3249	0.81314
			23.3749	0.81254
			23.4249	0.811
			23.4749	0.81169
			23.5249	0.81097
			23.5749	0.81283
			23.6249	0.81216
			23.675	0.81079
			23.725	0.81133
			23.775	0.81154
			23.825	0.81036
			23.875	0.80984
			24	0.80984

## Sheet: Figure 5a
Figure 5a
	PM-PVDF			C-PVDF
	Solar density (sun)	Water flux (kg m-2 h-1)	y-Er	Solar density (sun)	Water flux (kg m-2 h-1)	y-Er
	0	1.54	0.15	0	1.52	0.12
	1	2.88	0.18	1	1.75	0.15
	3	3.45	0.2	3	1.95	0.18
	5	4.45	0.21	5	1.96	0.18

## Sheet: Figure 5b
Figure 5b
		PM-PVDF		C-PVDF
	Time (h)	Normalized flux	Time (h)	Normalized flux
	1	1	1	1
	2	0.98054	2	0.96703
	3	0.98237	3	0.94964
	4	0.98145	4	0.94365
	5	0.97588	5	0.94065
	6	0.97588	6	0.92986
	7	0.97681	7	0.91727
	8	0.96939	8	0.91966
	9	0.95918	9	0.91727
	10	0.96568	10	0.88549
	11	0.96197	11	0.84293
	12	0.9666	12	0.81835
	13	0.96846	13	0.81595
	14	0.96753	14	0.79736
	15	0.96011	15	0.79976
	16	0.97774	16	0.79436
	17	0.97124	17	0.80516
	18	0.96289	18	0.80156
	19	0.96568	19	0.80336
	20	0.9731	20	0.79796
	21	0.97866	21	0.80079
	22	0.96104	22	0.79601
	23	0.96939	23	0.78993
	24	0.9731	24	0.78408

## Sheet: Figure 5e
Figure 5e
	Temperature (oC)	Water flux (kg m-2 h-1)
		0 sun	1 sun	3 sun	5 sun
	30	1.54	2.88	3.45	4.45
	40	4.01	4.62	5.55	6.5
	50	7.5	8.75	9.95	11
	60	12.75	14.3	15.5	17.1

[truncated: 10 more sheets: Figure 5f, Figure S2, Figure S3, Figure S6, Figure S7, Figure S12, Figure S15a, Figure S15b, Figure S17a, Figure S17b]
